# Supplementary material for: Integrative genomic analysis in K562 chronic myelogenous leukemia cells reveals that proximal NCOR1 binding positively regulates genes that govern erythroid differentiation and Imatinib sensitivity
Source: Nucleic Acids Res. 2015 Jun 27;43(15):7330–48. doi: 10.1093/nar/gkv642 (PMC4551916; doi:10.1093/nar/gkv642)
Supplement: SUPPLEMENTARY DATA [file supp_gkv642_nar-00838-x-2015-File004.xlsx]

## Sheet: Supplemental Table 1
Supplementary Table 1 - Overview of the data used and source.
Target	Experiment	Source	Cell line	File type(s)	GEOAccessions	File Name
Whole Cell LongPolyA	RNA-seq	CSHL	K562	RPKM	GSM765405	wgEncodeCshlLongRnaSeqK562CellPapGeneGencV7.gtf
NCOR1	ChIP-seq	wgEncodeBroad	K562	BroadPeaks + BigWig	GSM1003565	wgEncodeBroadHistoneK562NcorPk.broadPeak
H3K9Me3	ChIP-seq	wgEncodeBroad	K562	BroadPeaks + BigWig	GSM733776	wgEncodeBroadHistoneK562H3k9me3StdPk.broadPeak
FAIRE	FAIRE-seq	UNC	K562	NarrowPeaks	GSM864361	wgEncodeOpenChromFaireK562Pk.narrowPeak
CpG methylation	Methyl-RRBS	HudsonAlpha	K562	Bed	GSM683856	wgEncodeHaibMethylRrbsK562HaibSitesRep1.bedRrbs
					GSM683780	wgEncodeHaibMethylRrbsK562HaibSitesRep2.bedRrbs
Cytosolic LongPolyA RNA	RNA-seq	CSHL	K562	RPKM	GSM840137	wgEncodeCshlLongRnaSeqK562CytosolPapGeneGencV7.gtf
OpenChromDnase	DNAse-seq	wgEncodeBroad	K562	BigWig	GSM816655	wgEncodeOpenChromDnaseK562PkV2.narrowPeak
pRNA-Pol-II	ChIA-PET	wgEncodeGis	K562	bed
c-MYC	ChIP-seq	Stanford/Yale/Davis/Harvard	K562	bed	GSM935410	wgEncodeSydhTfbsK562CmycStdPk.narrowPeak
CTCF	ChIP-seq	HudsonAlpha	K562	bed	GSM749690	wgEncodeHaibTfbsK562CtcfcPcr1xPkRep1V2.broadPeak
						wgEncodeHaibTfbsK562CtcfcPcr1xPkRep1V2.broadPeak
H3K27Me3	ChIP-seq	Stanford/Yale/Davis/Harvard	K562	bed	GSM788088	wgEncodeSydhHistoneK562H3k27me3bUcdPk
phospho-RNAPol2	ChIP-seq	Stanford/Yale/Davis/Harvard	K562	bed	GSM935645	wgEncodeSydhTfbsK562Pol2s2StdPk.narrowPeak

## Sheet: Supplemental Table 2
Supplemental Table 2 – Complete list of all the subsets values used and their corresponding RNA-Seq expression values. Columns indicate, from left to right: total number of genes, number of genes actively transcribed (RPKM > 0), average expression value, bootstrapping p-value indicating downregulation, bootstrapping p-value indicating upregulating. Names are coded to that: t = true, f = false, l …
	Gene set	Size	# of 'on' genes	Mean transformed expression	Whole genome Bootstrapping (p-value)
					Lower	Higher
	Transcriptome	15190	11363	1.16273
	Nt.Fi.Hi.Ci	1899	1862	1.85813	1,00	1,00E-05
	Nt.Ft.Hi.Ci	1700	1684	1.94359	1,00	1,00E-05
	Nt.Ff.Hi.Ci	199	178	1.04953	0,22	0,78
	Nt.Fi.Ht.Ci	848	822	2.21502	1,00	1,00E-05
	Nt.Ft.Ht.Ci	755	744	2.31048	1,00	1,00E-05
	Nt.Ff.Ht.Ci	93	78	1.30442	0,74	0,26
	Nt.Fi.Hf.Ci	1051	1040	1.57604	1,00	1,00E-05
	Nt.Ft.Hf.Ci	945	940	1.65321	1,00	1,00E-05
	Nt.Ff.Hf.Ci	106	100	0.850725	0,06	0,94
	Nt.Fi.Hi.Ct	1616	1595	1.83495	1,00	1,00E-05
	Nt.Ft.Hi.Ct	1461	1453	1.91202	1,00	1,00E-05
	Nt.Ff.Hi.Ct	155	142	1.04638	0,24	0,76
	Nt.Fi.Ht.Ct	699	686	2.21799	1,00	1,00E-05
	Nt.Ft.Ht.Ct	634	629	2.28848	1,00	1,00E-05
	Nt.Ff.Ht.Ct	65	57	1.44007	0,85	0,15
	Nt.Fi.Hf.Ct	917	909	1.54588	1,00	1,00E-05
	Nt.Ft.Hf.Ct	827	824	1.62464	1,00	1,00E-05
	Nt.Ff.Hf.Ct	90	85	0.782369	0,04	0,96
	Nt.Fi.Hi.Cf	283	267	1.99656	1,00	1,00E-05
	Nt.Ft.Hi.Cf	239	231	2.1422	1,00	1,00E-05
	Nt.Ff.Hi.Cf	44	36	1.062	0,38	0,62
	Nt.Fi.Ht.Cf	149	136	2.20003	1,00	1,00E-05
	Nt.Ft.Ht.Cf	121	115	2.43081	1,00	1,00E-05
	Nt.Ff.Ht.Cf	28	21	0.936221	0,30	0,70
	Nt.Fi.Hf.Cf	134	131	1.78531	1,00	1,60E-04
	Nt.Ft.Hf.Cf	118	116	1.85607	1,00	8,00E-05
	Nt.Ff.Hf.Cf	16	15	1.23808	0,56	0,44
	Nt.Fi.Hi.Cl	1543	1531	1.88756	1,00	1,00E-05
	Nt.Ft.Hi.Cl	1416	1412	1.93693	1,00	1,00E-05
	Nt.Ff.Hi.Cl	127	119	1.30184	0,78	0,22
	Nt.Fi.Ht.Cl	669	661	2.29231	1,00	1,00E-05
	Nt.Ft.Ht.Cl	615	613	2.32343	1,00	1,00E-05
	Nt.Ff.Ht.Cl	54	48	1.89491	0,99	5,56E-03
	Nt.Fi.Hf.Cl	874	870	1.58005	1,00	1,00E-05
	Nt.Ft.Hf.Cl	801	799	1.6404	1,00	1,00E-05
	Nt.Ff.Hf.Cl	73	71	0.900895	0,13	0,87
	Nt.Fi.Hi.Ch	73	64	0.57642	9,32E-03	0,99
	Nt.Ft.Hi.Ch	45	41	1.05426	0,36	0,64
	Nt.Ff.Hi.Ch	28	23	-0.27539	0,00	1,00
	Nt.Fi.Ht.Ch	30	25	0.252978	0,01	0,99
	Nt.Ft.Ht.Ch	19	16	0.949759	0,33	0,67
	Nt.Ff.Ht.Ch	11	9	-0.98575	5,40E-04	1,00
	Nt.Fi.Hf.Ch	43	39	0.783755	0,12	0,88
	Nt.Ft.Hf.Ch	26	25	1.12115	0,46	0,54
	Nt.Ff.Hf.Ch	17	14	0.181273	3,28E-02	0,97

## Sheet: Supplemental Table 3
Supplementary Table 3: List of genes associated with NCOR1 cistrome.
The Ensembl gene id of the genes associated with each list and their intersections.
NT Whole		NT unique	HT UNIQUE (NTHT)	CL UNIQUE (NTCL)	CH UNIQUE (NTCH)	NT,HT,CL	NT,HT,CH
ENSG00000124222		a (134)	e (149)	f (874)	h (43)	k (669)	l (30)		1	1899	set 1	NT
ENSG00000115806		ENSG00000004975	ENSG00000000457	ENSG00000002586	ENSG00000011422	ENSG00000005189	ENSG00000042286		2	848	set 2	NTHT
ENSG00000139629		ENSG00000006468	ENSG00000004897	ENSG00000003402	ENSG00000043143	ENSG00000005483	ENSG00000056558		3	1543	set 3	NTCL
ENSG00000143479		ENSG00000006837	ENSG00000005187	ENSG00000005810	ENSG00000065717	ENSG00000006007	ENSG00000092067		4	73	set 4	NTCH
ENSG00000119514		ENSG00000017260	ENSG00000011454	ENSG00000006015	ENSG00000070731	ENSG00000006194	ENSG00000099904		1 only	134	a	NT unique
ENSG00000085832		ENSG00000017427	ENSG00000012048	ENSG00000006327	ENSG00000072182	ENSG00000008018	ENSG00000100056		2 only	0	b
ENSG00000130707		ENSG00000021762	ENSG00000017797	ENSG00000006453	ENSG00000099282	ENSG00000008324	ENSG00000102575		3 only	0	c
ENSG00000117222		ENSG00000041802	ENSG00000034053	ENSG00000006638	ENSG00000102878	ENSG00000008988	ENSG00000104783		4 only	0	d
ENSG00000185761		ENSG00000054118	ENSG00000044574	ENSG00000007545	ENSG00000105429	ENSG00000011021	ENSG00000106484		1,2	149	e	HT UNIQUE (NTHT)
ENSG00000105610		ENSG00000063180	ENSG00000057757	ENSG00000007923	ENSG00000108405	ENSG00000011052	ENSG00000106991		1,3	874	f	CL UNIQUE (NTCL)
ENSG00000196826		ENSG00000067182	ENSG00000063176	ENSG00000008083	ENSG00000115289	ENSG00000011198	ENSG00000107290		2,3	0	g
ENSG00000183751		ENSG00000070761	ENSG00000063177	ENSG00000009950	ENSG00000122958	ENSG00000012983	ENSG00000124222		1,4	43	h	CH UNIQUE (NTCH)
ENSG00000059378		ENSG00000070785	ENSG00000065135	ENSG00000009954	ENSG00000129991	ENSG00000015475	ENSG00000130720		2,4	0	i
ENSG00000166548		ENSG00000073009	ENSG00000066654	ENSG00000011295	ENSG00000137285	ENSG00000021355	ENSG00000136918		3,4	0	j
ENSG00000104147		ENSG00000076108	ENSG00000070526	ENSG00000011376	ENSG00000141574	ENSG00000025772	ENSG00000139890		1,2,3	669	k	NT,HT,CL
ENSG00000165240		ENSG00000077458	ENSG00000073737	ENSG00000015479	ENSG00000142627	ENSG00000028310	ENSG00000148346		1,2,4	30	l	NT,HT,CH
ENSG00000231500		ENSG00000089472	ENSG00000078142	ENSG00000021574	ENSG00000146858	ENSG00000028528	ENSG00000156858		1,3,4	0	m
ENSG00000120129		ENSG00000090861	ENSG00000078618	ENSG00000024048	ENSG00000157227	ENSG00000032389	ENSG00000158553		2,3,4	0	n
ENSG00000148335		ENSG00000092929	ENSG00000079134	ENSG00000026025	ENSG00000157800	ENSG00000034713	ENSG00000159228		1,2,3,4	0	o
ENSG00000181610		ENSG00000095370	ENSG00000080802	ENSG00000028137	ENSG00000160185	ENSG00000035403	ENSG00000160193
ENSG00000204228		ENSG00000100442	ENSG00000080986	ENSG00000031823	ENSG00000160408	ENSG00000035664	ENSG00000162496
ENSG00000121067		ENSG00000103145	ENSG00000084092	ENSG00000033178	ENSG00000165046	ENSG00000035687	ENSG00000162511
ENSG00000035403		ENSG00000104774	ENSG00000086102	ENSG00000036549	ENSG00000166558	ENSG00000042062	ENSG00000178104
ENSG00000070785		ENSG00000104983	ENSG00000089248	ENSG00000037637	ENSG00000167173	ENSG00000047410	ENSG00000183103
ENSG00000124570		ENSG00000105048	ENSG00000092068	ENSG00000039319	ENSG00000168040	ENSG00000048649	ENSG00000188710
ENSG00000205758		ENSG00000105246	ENSG00000093167	ENSG00000044090	ENSG00000168502	ENSG00000048828	ENSG00000197362
ENSG00000141576		ENSG00000105401	ENSG00000095261	ENSG00000047849	ENSG00000169955	ENSG00000055130	ENSG00000204084
ENSG00000121797		ENSG00000105610	ENSG00000099957	ENSG00000048140	ENSG00000170638	ENSG00000059378	ENSG00000204175		Table 2:
ENSG00000177125		ENSG00000108828	ENSG00000100461	ENSG00000051108	ENSG00000180448	ENSG00000059769	ENSG00000205436
ENSG00000198477		ENSG00000109332	ENSG00000100483	ENSG00000051382	ENSG00000180720	ENSG00000060642	ENSG00000205730
ENSG00000129255		ENSG00000109534	ENSG00000101574	ENSG00000054267	ENSG00000180822	ENSG00000064393	ENSG00000254995
ENSG00000146828		ENSG00000111653	ENSG00000101782	ENSG00000055070	ENSG00000181104	ENSG00000064419
ENSG00000215193		ENSG00000111860	ENSG00000106477	ENSG00000059758	ENSG00000182685	ENSG00000064726
ENSG00000168283		ENSG00000113916	ENSG00000106803	ENSG00000060749	ENSG00000187091	ENSG00000065029
ENSG00000168092		ENSG00000114315	ENSG00000108187	ENSG00000060971	ENSG00000187514	ENSG00000066027
ENSG00000076321		ENSG00000115207	ENSG00000109475	ENSG00000062485	ENSG00000196408	ENSG00000067064
ENSG00000115207		ENSG00000117450	ENSG00000111879	ENSG00000063241	ENSG00000196924	ENSG00000067167
ENSG00000197061		ENSG00000118971	ENSG00000112592	ENSG00000063244	ENSG00000197766	ENSG00000067221
ENSG00000047849		ENSG00000119048	ENSG00000113119	ENSG00000063854	ENSG00000204344	ENSG00000068137
ENSG00000213160		ENSG00000120709	ENSG00000113638	ENSG00000064607	ENSG00000204946	ENSG00000069248
ENSG00000105538		ENSG00000123154	ENSG00000114650	ENSG00000064687	ENSG00000213402	ENSG00000069849
ENSG00000005810		ENSG00000123728	ENSG00000115233	ENSG00000064961	ENSG00000236104	ENSG00000070010
ENSG00000133059		ENSG00000124635	ENSG00000115840	ENSG00000065057	ENSG00000240204	ENSG00000070371
ENSG00000012983		ENSG00000129226	ENSG00000117640	ENSG00000065526	ENSG00000257108	ENSG00000070413
ENSG00000185130		ENSG00000129484	ENSG00000119335	ENSG00000065615		ENSG00000070601
ENSG00000107021		ENSG00000130204	ENSG00000119446	ENSG00000065833		ENSG00000071539
ENSG00000122741		ENSG00000130208	ENSG00000119523	ENSG00000065970		ENSG00000072682
ENSG00000110497		ENSG00000130528	ENSG00000121797	ENSG00000065989		ENSG00000073921
ENSG00000256966		ENSG00000130749	ENSG00000122862	ENSG00000067560		ENSG00000074621
ENSG00000142687		ENSG00000130770	ENSG00000126814	ENSG00000067955		ENSG00000074800
ENSG00000066027		ENSG00000131174	ENSG00000128185	ENSG00000068308		ENSG00000075790
ENSG00000100034		ENSG00000131652	ENSG00000129473	ENSG00000068323		ENSG00000075914
ENSG00000196497		ENSG00000132185	ENSG00000130741	ENSG00000068796		ENSG00000075975
ENSG00000166128		ENSG00000132510	ENSG00000131051	ENSG00000068831		ENSG00000076242
ENSG00000146463		ENSG00000133454	ENSG00000131558	ENSG00000069399		ENSG00000076321
ENSG00000165244		ENSG00000134352	ENSG00000131732	ENSG00000070444		ENSG00000076604
ENSG00000113916		ENSG00000136877	ENSG00000133316	ENSG00000070495		ENSG00000077380
ENSG00000105401		ENSG00000137221	ENSG00000136059	ENSG00000070540		ENSG00000078487
ENSG00000100483		ENSG00000138399	ENSG00000136450	ENSG00000071553		ENSG00000079332
ENSG00000168137		ENSG00000138449	ENSG00000136870	ENSG00000071967		ENSG00000079616
ENSG00000067560		ENSG00000139644	ENSG00000136874	ENSG00000072958		ENSG00000081019
ENSG00000161277		ENSG00000142227	ENSG00000136897	ENSG00000074071		ENSG00000083168
ENSG00000162496		ENSG00000142327	ENSG00000136929	ENSG00000074370		ENSG00000084073
ENSG00000106105		ENSG00000142867	ENSG00000137812	ENSG00000074582		ENSG00000085832
ENSG00000158022		ENSG00000143486	ENSG00000138041	ENSG00000074855		ENSG00000086062
ENSG00000008988		ENSG00000143595	ENSG00000140464	ENSG00000075426		ENSG00000086666
ENSG00000105355		ENSG00000145191	ENSG00000140612	ENSG00000075539		ENSG00000087152
ENSG00000178951		ENSG00000145354	ENSG00000144355	ENSG00000075702		ENSG00000088179
ENSG00000175582		ENSG00000147130	ENSG00000144713	ENSG00000078140		ENSG00000088727
ENSG00000197170		ENSG00000148335	ENSG00000144791	ENSG00000078177		ENSG00000089280
ENSG00000121211		ENSG00000149313	ENSG00000146842	ENSG00000078237		ENSG00000089876
ENSG00000141574		ENSG00000149792	ENSG00000147689	ENSG00000078269		ENSG00000090013
ENSG00000233224		ENSG00000149806	ENSG00000147912	ENSG00000078403		ENSG00000091436
ENSG00000172586		ENSG00000151065	ENSG00000148180	ENSG00000079313		ENSG00000092148
ENSG00000170638		ENSG00000151247	ENSG00000148187	ENSG00000079462		ENSG00000092931
ENSG00000135776		ENSG00000151743	ENSG00000149516	ENSG00000079999		ENSG00000093009
ENSG00000134352		ENSG00000155111	ENSG00000149531	ENSG00000080839		ENSG00000093010
ENSG00000109189		ENSG00000155508	ENSG00000150991	ENSG00000081154		ENSG00000093183
ENSG00000220891		ENSG00000159128	ENSG00000155561	ENSG00000081692		ENSG00000093217
ENSG00000110218		ENSG00000160685	ENSG00000156970	ENSG00000082898		ENSG00000095139
ENSG00000183735		ENSG00000160799	ENSG00000157020	ENSG00000083838		ENSG00000095383
ENSG00000119185		ENSG00000163125	ENSG00000158006	ENSG00000084090		ENSG00000096080
ENSG00000134287		ENSG00000164406	ENSG00000158022	ENSG00000084112		ENSG00000096384
ENSG00000065970		ENSG00000165240	ENSG00000158525	ENSG00000085871		ENSG00000096717
ENSG00000167302		ENSG00000166037	ENSG00000160791	ENSG00000086544		ENSG00000096746
ENSG00000165572		ENSG00000166090	ENSG00000164292	ENSG00000086848		ENSG00000096968
ENSG00000142197		ENSG00000166266	ENSG00000164978	ENSG00000087074		ENSG00000099203
ENSG00000170522		ENSG00000166888	ENSG00000165120	ENSG00000087085		ENSG00000099889
ENSG00000143486		ENSG00000167105	ENSG00000165181	ENSG00000087086		ENSG00000099899
ENSG00000204568		ENSG00000168477	ENSG00000165762	ENSG00000087088		ENSG00000099901
ENSG00000075790		ENSG00000168509	ENSG00000166321	ENSG00000088247		ENSG00000099910
ENSG00000138768		ENSG00000170522	ENSG00000166797	ENSG00000088280		ENSG00000099917
ENSG00000180992		ENSG00000170852	ENSG00000167658	ENSG00000088387		ENSG00000099940
ENSG00000136859		ENSG00000172007	ENSG00000168275	ENSG00000088854		ENSG00000099942
ENSG00000133316		ENSG00000172530	ENSG00000168454	ENSG00000089154		ENSG00000099968
ENSG00000089154		ENSG00000172936	ENSG00000169372	ENSG00000090863		ENSG00000100023
ENSG00000162783		ENSG00000173221	ENSG00000169548	ENSG00000090924		ENSG00000100030
ENSG00000015475		ENSG00000175581	ENSG00000170248	ENSG00000092036		ENSG00000100034
ENSG00000070444		ENSG00000176274	ENSG00000171135	ENSG00000094631		ENSG00000100038
ENSG00000180329		ENSG00000176903	ENSG00000172878	ENSG00000095739		ENSG00000100075
ENSG00000100038		ENSG00000178096	ENSG00000176281	ENSG00000097021		ENSG00000100084
ENSG00000144182		ENSG00000180304	ENSG00000176294	ENSG00000097096		ENSG00000100201
ENSG00000143569		ENSG00000181222	ENSG00000176540	ENSG00000099326		ENSG00000100479
ENSG00000141522		ENSG00000182093	ENSG00000176890	ENSG00000099330		ENSG00000100664
ENSG00000197467		ENSG00000184260	ENSG00000176912	ENSG00000099622		ENSG00000100802
ENSG00000160256		ENSG00000184270	ENSG00000179833	ENSG00000099840		ENSG00000100804
ENSG00000006327		ENSG00000184730	ENSG00000180329	ENSG00000099860		ENSG00000100836
ENSG00000197816		ENSG00000185130	ENSG00000182372	ENSG00000100263		ENSG00000100941
ENSG00000093183		ENSG00000185504	ENSG00000183470	ENSG00000100311		ENSG00000101040
ENSG00000131503		ENSG00000187772	ENSG00000183891	ENSG00000100473		ENSG00000101126
ENSG00000100473		ENSG00000187790	ENSG00000184029	ENSG00000100813		ENSG00000101160
ENSG00000008083		ENSG00000188603	ENSG00000184113	ENSG00000100982		ENSG00000101558
ENSG00000129484		ENSG00000188987	ENSG00000184825	ENSG00000101057		ENSG00000101577
ENSG00000161547		ENSG00000196331	ENSG00000185658	ENSG00000101190		ENSG00000101596
ENSG00000156140		ENSG00000196747	ENSG00000185686	ENSG00000101255		ENSG00000101608
ENSG00000165152		ENSG00000196754	ENSG00000185917	ENSG00000101361		ENSG00000102317
ENSG00000112640		ENSG00000196976	ENSG00000186130	ENSG00000101421		ENSG00000102893
ENSG00000011454		ENSG00000197153	ENSG00000186638	ENSG00000101639		ENSG00000103342
ENSG00000113384		ENSG00000197283	ENSG00000186834	ENSG00000101665		ENSG00000103429
ENSG00000139780		ENSG00000197471	ENSG00000188394	ENSG00000101745		ENSG00000103496
ENSG00000125652		ENSG00000197818	ENSG00000188554	ENSG00000101868		ENSG00000103657
ENSG00000128245		ENSG00000198339	ENSG00000188611	ENSG00000101945		ENSG00000103966
ENSG00000175938		ENSG00000198918	ENSG00000188707	ENSG00000102096		ENSG00000104081
ENSG00000205670		ENSG00000204314	ENSG00000189298	ENSG00000102119		ENSG00000104093
ENSG00000100479		ENSG00000204619	ENSG00000197279	ENSG00000102158		ENSG00000104147
ENSG00000173327		ENSG00000205464	ENSG00000197746	ENSG00000102178		ENSG00000104497
ENSG00000185808		ENSG00000213676	ENSG00000197903	ENSG00000102393		ENSG00000105856
ENSG00000179262		ENSG00000221988	ENSG00000198054	ENSG00000102699		ENSG00000105879
ENSG00000090013		ENSG00000222009	ENSG00000198270	ENSG00000102897		ENSG00000106028
ENSG00000214022		ENSG00000228120	ENSG00000198704	ENSG00000102898		ENSG00000106105
ENSG00000213190		ENSG00000229510	ENSG00000203813	ENSG00000102974		ENSG00000106526
ENSG00000119401		ENSG00000233224	ENSG00000204161	ENSG00000102984		ENSG00000106554
ENSG00000138614		ENSG00000241343	ENSG00000204308	ENSG00000103024		ENSG00000106689
ENSG00000148303		ENSG00000255072	ENSG00000204310	ENSG00000103197		ENSG00000106785
ENSG00000126870		ENSG00000257065	ENSG00000204568	ENSG00000103222		ENSG00000106799
ENSG00000170632			ENSG00000204709	ENSG00000103495		ENSG00000106868
ENSG00000125485			ENSG00000206344	ENSG00000104205		ENSG00000107021
ENSG00000188620			ENSG00000213190	ENSG00000104218		ENSG00000107263
ENSG00000197256			ENSG00000213551	ENSG00000104325		ENSG00000107338
ENSG00000222033			ENSG00000215271	ENSG00000104343		ENSG00000107371
ENSG00000213676			ENSG00000215277	ENSG00000104517		ENSG00000107625
ENSG00000074621			ENSG00000215306	ENSG00000104518		ENSG00000107738
ENSG00000174669			ENSG00000217555	ENSG00000104522		ENSG00000107758
ENSG00000204308			ENSG00000220891	ENSG00000104524		ENSG00000108064
ENSG00000135924			ENSG00000222028	ENSG00000104529		ENSG00000108175
ENSG00000160305			ENSG00000229974	ENSG00000104660		ENSG00000108179
ENSG00000099326			ENSG00000249209	ENSG00000104689		ENSG00000108384
ENSG00000213523			ENSG00000254709	ENSG00000104823		ENSG00000108424
ENSG00000168556			ENSG00000254788	ENSG00000104853		ENSG00000108588
ENSG00000104998			ENSG00000254999	ENSG00000104881		ENSG00000108654
ENSG00000138286				ENSG00000104885		ENSG00000108848
ENSG00000005483				ENSG00000104886		ENSG00000109171
ENSG00000088854				ENSG00000104897		ENSG00000109536
ENSG00000139644				ENSG00000104903		ENSG00000110756
ENSG00000145022				ENSG00000104904		ENSG00000110768
ENSG00000166090				ENSG00000104915		ENSG00000111666
ENSG00000137185				ENSG00000104998		ENSG00000111785
ENSG00000104529				ENSG00000105063		ENSG00000111885
ENSG00000032389				ENSG00000105127		ENSG00000112029
ENSG00000169299				ENSG00000105186		ENSG00000112242
ENSG00000140612				ENSG00000105221		ENSG00000112715
ENSG00000123983				ENSG00000105245		ENSG00000112893
ENSG00000145191				ENSG00000105329		ENSG00000113384
ENSG00000185658				ENSG00000105355		ENSG00000114166
ENSG00000148334				ENSG00000105371		ENSG00000114648
ENSG00000099904				ENSG00000105372		ENSG00000114857
ENSG00000143224				ENSG00000105376		ENSG00000115806
ENSG00000243147				ENSG00000105402		ENSG00000115827
ENSG00000118197				ENSG00000105443		ENSG00000115844
ENSG00000204348				ENSG00000105516		ENSG00000115966
ENSG00000143013				ENSG00000105538		ENSG00000116199
ENSG00000064687				ENSG00000105583		ENSG00000116497
ENSG00000168209				ENSG00000105607		ENSG00000116514
ENSG00000180537				ENSG00000105612		ENSG00000116747
ENSG00000170860				ENSG00000105613		ENSG00000116750
ENSG00000136895				ENSG00000105642		ENSG00000116857
ENSG00000168028				ENSG00000105649		ENSG00000116990
ENSG00000137364				ENSG00000105676		ENSG00000117222
ENSG00000197136				ENSG00000105701		ENSG00000117289
ENSG00000186326				ENSG00000105771		ENSG00000117614
ENSG00000114166				ENSG00000105866		ENSG00000117868
ENSG00000205930				ENSG00000105875		ENSG00000118680
ENSG00000086544				ENSG00000105939		ENSG00000119314
ENSG00000166348				ENSG00000105968		ENSG00000119333
ENSG00000239672				ENSG00000106070		ENSG00000119401
ENSG00000186625				ENSG00000106397		ENSG00000119403
ENSG00000115137				ENSG00000106400		ENSG00000119514
ENSG00000130204				ENSG00000106462		ENSG00000120158
ENSG00000243678				ENSG00000106524		ENSG00000121067
ENSG00000187531				ENSG00000106789		ENSG00000122644
ENSG00000125492				ENSG00000107372		ENSG00000122696
ENSG00000096746				ENSG00000107731		ENSG00000122741
ENSG00000136448				ENSG00000107779		ENSG00000122783
ENSG00000111652				ENSG00000107821		ENSG00000122787
ENSG00000162543				ENSG00000107897		ENSG00000122882
ENSG00000069849				ENSG00000107968		ENSG00000122884
ENSG00000163946				ENSG00000108107		ENSG00000123600
ENSG00000163683				ENSG00000108292		ENSG00000124486
ENSG00000137198				ENSG00000108349		ENSG00000124535
ENSG00000174799				ENSG00000108479		ENSG00000124570
ENSG00000012048				ENSG00000108515		ENSG00000125148
ENSG00000196976				ENSG00000108518		ENSG00000125484
ENSG00000119403				ENSG00000108819		ENSG00000125485
ENSG00000175854				ENSG00000108883		ENSG00000125944
ENSG00000166295				ENSG00000109189		ENSG00000125968
ENSG00000131116				ENSG00000109606		ENSG00000125970
ENSG00000130749				ENSG00000110031		ENSG00000125971
ENSG00000079462				ENSG00000110047		ENSG00000125977
ENSG00000105875				ENSG00000110218		ENSG00000126106
ENSG00000078140				ENSG00000110367		ENSG00000126870
ENSG00000067064				ENSG00000110435		ENSG00000126878
ENSG00000196408				ENSG00000110492		ENSG00000126882
ENSG00000063176				ENSG00000110497		ENSG00000126883
ENSG00000133275				ENSG00000110514		ENSG00000128191
ENSG00000146858				ENSG00000110665		ENSG00000128228
ENSG00000196511				ENSG00000110697		ENSG00000128266
ENSG00000115464				ENSG00000110711		ENSG00000128578
ENSG00000063241				ENSG00000110958		ENSG00000128585
ENSG00000184113				ENSG00000111110		ENSG00000128607
ENSG00000182944				ENSG00000111215		ENSG00000128708
ENSG00000079313				ENSG00000111530		ENSG00000128829
ENSG00000163125				ENSG00000111540		ENSG00000128908
ENSG00000070010				ENSG00000111602		ENSG00000128917
ENSG00000197892				ENSG00000111642		ENSG00000128923
ENSG00000136936				ENSG00000111652		ENSG00000129566
ENSG00000188167				ENSG00000111832		ENSG00000129636
ENSG00000173825				ENSG00000111875		ENSG00000129810
ENSG00000128585				ENSG00000112561		ENSG00000129993
ENSG00000100201				ENSG00000112624		ENSG00000130340
ENSG00000148362				ENSG00000112640		ENSG00000130363
ENSG00000128050				ENSG00000112658		ENSG00000130695
ENSG00000204291				ENSG00000112659		ENSG00000131100
ENSG00000158553				ENSG00000113163		ENSG00000131381
ENSG00000086666				ENSG00000113368		ENSG00000132205
ENSG00000142867				ENSG00000113615		ENSG00000132323
ENSG00000167716				ENSG00000113658		ENSG00000132341
ENSG00000188215				ENSG00000114480		ENSG00000132475
ENSG00000170836				ENSG00000114737		ENSG00000132478
ENSG00000168310				ENSG00000114738		ENSG00000133059
ENSG00000177354				ENSG00000114739		ENSG00000133619
ENSG00000167280				ENSG00000114770		ENSG00000133872
ENSG00000157107				ENSG00000115128		ENSG00000133961
ENSG00000104853				ENSG00000115137		ENSG00000134107
ENSG00000104904				ENSG00000115170		ENSG00000134186
ENSG00000196747				ENSG00000115255		ENSG00000134255
ENSG00000006194				ENSG00000115257		ENSG00000134265
ENSG00000204410				ENSG00000115286		ENSG00000134287
ENSG00000002586				ENSG00000115355		ENSG00000134294
ENSG00000137871				ENSG00000115464		ENSG00000134419
ENSG00000123213				ENSG00000115539		ENSG00000134470
ENSG00000232040				ENSG00000115568		ENSG00000134684
ENSG00000130706				ENSG00000115758		ENSG00000134755
ENSG00000074370				ENSG00000116017		ENSG00000134809
ENSG00000166478				ENSG00000116133		ENSG00000135164
ENSG00000204310				ENSG00000116138		ENSG00000135269
ENSG00000076108				ENSG00000116273		ENSG00000135655
ENSG00000160190				ENSG00000116604		ENSG00000135720
ENSG00000009950				ENSG00000116688		ENSG00000135823
ENSG00000117408				ENSG00000116704		ENSG00000135829
ENSG00000113658				ENSG00000117394		ENSG00000135847
ENSG00000115289				ENSG00000117408		ENSG00000136371
ENSG00000044090				ENSG00000117505		ENSG00000136381
ENSG00000137267				ENSG00000117676		ENSG00000136485
ENSG00000213445				ENSG00000117713		ENSG00000136802
ENSG00000160049				ENSG00000117877		ENSG00000136819
ENSG00000176274				ENSG00000118058		ENSG00000136827
ENSG00000169018				ENSG00000118096		ENSG00000136842
ENSG00000197024				ENSG00000118181		ENSG00000136854
ENSG00000198246				ENSG00000118197		ENSG00000136859
ENSG00000148187				ENSG00000118689		ENSG00000136878
ENSG00000170265				ENSG00000118900		ENSG00000136891
ENSG00000158467				ENSG00000119185		ENSG00000136895
ENSG00000203780				ENSG00000119203		ENSG00000136908
ENSG00000102893				ENSG00000119318		ENSG00000136925
ENSG00000136059				ENSG00000119408		ENSG00000136932
ENSG00000203711				ENSG00000119414		ENSG00000136936
ENSG00000143324				ENSG00000120129		ENSG00000136937
ENSG00000084090				ENSG00000120253		ENSG00000136938
ENSG00000167967				ENSG00000120265		ENSG00000136942
ENSG00000110435				ENSG00000120688		ENSG00000136950
ENSG00000155463				ENSG00000120690		ENSG00000137106
ENSG00000164587				ENSG00000120705		ENSG00000137124
ENSG00000111215				ENSG00000120738		ENSG00000137142
ENSG00000213865				ENSG00000120833		ENSG00000137185
ENSG00000198862				ENSG00000120925		ENSG00000137198
ENSG00000144655				ENSG00000121211		ENSG00000137207
ENSG00000223501				ENSG00000121653		ENSG00000137216
ENSG00000162604				ENSG00000121671		ENSG00000137218
ENSG00000156876				ENSG00000121680		ENSG00000137804
ENSG00000137563				ENSG00000122008		ENSG00000137824
ENSG00000176973				ENSG00000122068		ENSG00000137871
ENSG00000197063				ENSG00000122435		ENSG00000138286
ENSG00000198054				ENSG00000122545		ENSG00000138316
ENSG00000104524				ENSG00000122565		ENSG00000138326
ENSG00000254806				ENSG00000122566		ENSG00000138336
ENSG00000128564				ENSG00000122642		ENSG00000138382
ENSG00000106070				ENSG00000122778		ENSG00000138614
ENSG00000129226				ENSG00000123191		ENSG00000139641
ENSG00000011422				ENSG00000123213		ENSG00000140400
ENSG00000070495				ENSG00000123268		ENSG00000140471
ENSG00000197323				ENSG00000123815		ENSG00000140521
ENSG00000178537				ENSG00000123983		ENSG00000140694
ENSG00000161513				ENSG00000124006		ENSG00000140988
ENSG00000105939				ENSG00000124092		ENSG00000141179
ENSG00000188987				ENSG00000124587		ENSG00000141380
ENSG00000241343				ENSG00000124588		ENSG00000142166
ENSG00000136854				ENSG00000124659		ENSG00000142230
ENSG00000105127				ENSG00000124688		ENSG00000142599
ENSG00000254999				ENSG00000124787		ENSG00000142634
ENSG00000254986				ENSG00000124789		ENSG00000142669
ENSG00000185414				ENSG00000125347		ENSG00000143106
ENSG00000135040				ENSG00000125430		ENSG00000143158
ENSG00000092068				ENSG00000125434		ENSG00000143164
ENSG00000006638				ENSG00000125492		ENSG00000143324
ENSG00000056558				ENSG00000125503		ENSG00000143337
ENSG00000157911				ENSG00000125652		ENSG00000143479
ENSG00000159228				ENSG00000125657		ENSG00000143751
ENSG00000197958				ENSG00000125734		ENSG00000143776
ENSG00000099957				ENSG00000125744		ENSG00000144136
ENSG00000221988				ENSG00000125746		ENSG00000144354
ENSG00000151461				ENSG00000125753		ENSG00000144362
ENSG00000170144				ENSG00000125843		ENSG00000144566
ENSG00000067167				ENSG00000126226		ENSG00000144655
ENSG00000112659				ENSG00000126261		ENSG00000144674
ENSG00000143033				ENSG00000126368		ENSG00000145491
ENSG00000167106				ENSG00000126432		ENSG00000145592
ENSG00000147133				ENSG00000126858		ENSG00000145779
ENSG00000184825				ENSG00000126945		ENSG00000146425
ENSG00000198000				ENSG00000127220		ENSG00000146463
ENSG00000173221				ENSG00000127526		ENSG00000146834
ENSG00000125148				ENSG00000127533		ENSG00000146918
ENSG00000103145				ENSG00000127540		ENSG00000147050
ENSG00000111602				ENSG00000127561		ENSG00000147274
ENSG00000104823				ENSG00000127663		ENSG00000147454
ENSG00000235109				ENSG00000127952		ENSG00000147650
ENSG00000180953				ENSG00000128016		ENSG00000147905
ENSG00000177045				ENSG00000128050		ENSG00000148090
ENSG00000180917				ENSG00000128059		ENSG00000148154
ENSG00000185088				ENSG00000128245		ENSG00000148200
ENSG00000096080				ENSG00000128564		ENSG00000148218
ENSG00000100664				ENSG00000128567		ENSG00000148229
ENSG00000006468				ENSG00000129173		ENSG00000148290
ENSG00000092067				ENSG00000129255		ENSG00000148291
ENSG00000181038				ENSG00000129911		ENSG00000148297
ENSG00000180720				ENSG00000130164		ENSG00000148303
ENSG00000124588				ENSG00000130202		ENSG00000148334
ENSG00000105613				ENSG00000130254		ENSG00000148337
ENSG00000169515				ENSG00000130255		ENSG00000148339
ENSG00000162769				ENSG00000130312		ENSG00000148356
ENSG00000100813				ENSG00000130489		ENSG00000148362
ENSG00000136231				ENSG00000130511		ENSG00000148481
ENSG00000136937				ENSG00000130517		ENSG00000148719
ENSG00000143751				ENSG00000130675		ENSG00000149231
ENSG00000165119				ENSG00000130702		ENSG00000150995
ENSG00000108588				ENSG00000130706		ENSG00000151461
ENSG00000197766				ENSG00000130707		ENSG00000151694
ENSG00000167771				ENSG00000130723		ENSG00000152256
ENSG00000177700				ENSG00000130734		ENSG00000153147
ENSG00000172936				ENSG00000130758		ENSG00000153187
ENSG00000140990				ENSG00000130764		ENSG00000154080
ENSG00000132510				ENSG00000130826		ENSG00000154479
ENSG00000134294				ENSG00000130827		ENSG00000154767
ENSG00000108292				ENSG00000131013		ENSG00000155189
ENSG00000028528				ENSG00000131061		ENSG00000155380
ENSG00000198718				ENSG00000131116		ENSG00000155463
ENSG00000172292				ENSG00000131149		ENSG00000155827
ENSG00000139517				ENSG00000131398		ENSG00000156026
ENSG00000204175				ENSG00000131503		ENSG00000156110
ENSG00000157212				ENSG00000131669		ENSG00000156171
ENSG00000148297				ENSG00000132003		ENSG00000156239
ENSG00000104081				ENSG00000132005		ENSG00000156253
ENSG00000007545				ENSG00000132661		ENSG00000156261
ENSG00000161847				ENSG00000132906		ENSG00000156273
ENSG00000157303				ENSG00000133112		ENSG00000156502
ENSG00000111879				ENSG00000133275		ENSG00000157181
ENSG00000146425				ENSG00000133597		ENSG00000157212
ENSG00000244405				ENSG00000133606		ENSG00000157303
ENSG00000100941				ENSG00000134333		ENSG00000157538
ENSG00000188368				ENSG00000134440		ENSG00000157540
ENSG00000099330				ENSG00000135040		ENSG00000157578
ENSG00000163126				ENSG00000135365		ENSG00000157653
ENSG00000197879				ENSG00000135404		ENSG00000157741
ENSG00000136381				ENSG00000135414		ENSG00000157764
ENSG00000109171				ENSG00000135679		ENSG00000157978
ENSG00000072682				ENSG00000135722		ENSG00000158195
ENSG00000204356				ENSG00000135723		ENSG00000159110
ENSG00000147912				ENSG00000135776		ENSG00000159131
ENSG00000112029				ENSG00000135924		ENSG00000159140
ENSG00000107779				ENSG00000135926		ENSG00000159147
ENSG00000131174				ENSG00000135945		ENSG00000160190
ENSG00000130720				ENSG00000136231		ENSG00000160199
ENSG00000169410				ENSG00000136444		ENSG00000160201
ENSG00000198563				ENSG00000136448		ENSG00000160207
ENSG00000145016				ENSG00000136807		ENSG00000160218
ENSG00000105866				ENSG00000137161		ENSG00000160256
ENSG00000099203				ENSG00000137267		ENSG00000160294
ENSG00000170271				ENSG00000137364		ENSG00000160298
ENSG00000174804				ENSG00000137460		ENSG00000160299
ENSG00000188529				ENSG00000137563		ENSG00000160305
ENSG00000168172				ENSG00000137574		ENSG00000160310
ENSG00000125734				ENSG00000137720		ENSG00000160447
ENSG00000117505				ENSG00000137764		ENSG00000160746
ENSG00000110514				ENSG00000137776		ENSG00000161040
ENSG00000100311				ENSG00000137868		ENSG00000161179
ENSG00000204619				ENSG00000138279		ENSG00000161180
ENSG00000037637				ENSG00000138600		ENSG00000161513
ENSG00000176890				ENSG00000138617		ENSG00000161547
ENSG00000173264				ENSG00000138623		ENSG00000162367
ENSG00000122958				ENSG00000138674		ENSG00000162521
ENSG00000187990				ENSG00000138767		ENSG00000162543
ENSG00000236287				ENSG00000138768		ENSG00000162769
ENSG00000136891				ENSG00000138795		ENSG00000162783
ENSG00000079134				ENSG00000139116		ENSG00000163576
ENSG00000137285				ENSG00000139146		ENSG00000163655
ENSG00000139146				ENSG00000139289		ENSG00000163714
ENSG00000138795				ENSG00000139517		ENSG00000163788
ENSG00000167528				ENSG00000139629		ENSG00000163812
ENSG00000117868				ENSG00000139746		ENSG00000163946
ENSG00000080986				ENSG00000139780		ENSG00000164031
ENSG00000146834				ENSG00000139826		ENSG00000164134
ENSG00000187535				ENSG00000139880		ENSG00000164237
ENSG00000179361				ENSG00000140320		ENSG00000164258
ENSG00000078618				ENSG00000140367		ENSG00000164327
ENSG00000165416				ENSG00000140474		ENSG00000164587
ENSG00000144355				ENSG00000140632		ENSG00000164675
ENSG00000093009				ENSG00000140939		ENSG00000164754
ENSG00000138449				ENSG00000140990		ENSG00000164898
ENSG00000106785				ENSG00000141098		ENSG00000165030
ENSG00000196456				ENSG00000141349		ENSG00000165119
ENSG00000055070				ENSG00000141522		ENSG00000165138
ENSG00000110756				ENSG00000141551		ENSG00000165152
ENSG00000105607				ENSG00000141562		ENSG00000165209
ENSG00000158246				ENSG00000141568		ENSG00000165219
ENSG00000166971				ENSG00000141569		ENSG00000165244
ENSG00000198730				ENSG00000141576		ENSG00000165272
ENSG00000070526				ENSG00000141744		ENSG00000165275
ENSG00000185559				ENSG00000141858		ENSG00000165424
ENSG00000107758				ENSG00000141905		ENSG00000165698
ENSG00000169372				ENSG00000142039		ENSG00000165699
ENSG00000189227				ENSG00000142178		ENSG00000165702
ENSG00000215277				ENSG00000142188		ENSG00000165732
ENSG00000169710				ENSG00000142197		ENSG00000166128
ENSG00000165233				ENSG00000142252		ENSG00000166133
ENSG00000140320				ENSG00000142459		ENSG00000166228
ENSG00000213337				ENSG00000142655		ENSG00000166825
ENSG00000249709				ENSG00000142657		ENSG00000166949
ENSG00000100030				ENSG00000142687		ENSG00000166971
ENSG00000100023				ENSG00000142937		ENSG00000167103
ENSG00000172409				ENSG00000143013		ENSG00000167112
ENSG00000065057				ENSG00000143033		ENSG00000167113
ENSG00000170027				ENSG00000143190		ENSG00000167114
ENSG00000168300				ENSG00000143224		ENSG00000167635
ENSG00000135926				ENSG00000143258		ENSG00000168028
ENSG00000127220				ENSG00000143294		ENSG00000168137
ENSG00000173276				ENSG00000143321		ENSG00000168209
ENSG00000105443				ENSG00000143437		ENSG00000168256
ENSG00000138674				ENSG00000143569		ENSG00000168259
ENSG00000203813				ENSG00000143612		ENSG00000168274
ENSG00000197183				ENSG00000144182		ENSG00000168461
ENSG00000078269				ENSG00000145016		ENSG00000168795
ENSG00000167113				ENSG00000145022		ENSG00000169018
ENSG00000078142				ENSG00000145293		ENSG00000169062
ENSG00000090924				ENSG00000145337		ENSG00000169071
ENSG00000183087				ENSG00000145782		ENSG00000169189
ENSG00000101255				ENSG00000146083		ENSG00000169231
ENSG00000165424				ENSG00000146701		ENSG00000169359
ENSG00000155111				ENSG00000146828		ENSG00000169515
ENSG00000124535				ENSG00000147133		ENSG00000169564
ENSG00000143106				ENSG00000147475		ENSG00000169696
ENSG00000155660				ENSG00000147649		ENSG00000169813
ENSG00000204174				ENSG00000148158		ENSG00000170144
ENSG00000230185				ENSG00000148444		ENSG00000170412
ENSG00000176101				ENSG00000149089		ENSG00000170632
ENSG00000138336				ENSG00000149182		ENSG00000170689
ENSG00000198270				ENSG00000149600		ENSG00000170836
ENSG00000122068				ENSG00000149657		ENSG00000170860
ENSG00000070761				ENSG00000149798		ENSG00000171097
ENSG00000183154				ENSG00000150281		ENSG00000171150
ENSG00000118096				ENSG00000150867		ENSG00000171159
ENSG00000088247				ENSG00000151366		ENSG00000171169
ENSG00000128578				ENSG00000152518		ENSG00000171988
ENSG00000222028				ENSG00000152520		ENSG00000172292
ENSG00000126368				ENSG00000152700		ENSG00000172331
ENSG00000228120				ENSG00000152795		ENSG00000172586
ENSG00000197153				ENSG00000152904		ENSG00000172590
ENSG00000088387				ENSG00000153048		ENSG00000172660
ENSG00000229510				ENSG00000153339		ENSG00000172888
ENSG00000213015				ENSG00000153443		ENSG00000173171
ENSG00000115827				ENSG00000154310		ENSG00000173218
ENSG00000063180				ENSG00000155660		ENSG00000173276
ENSG00000157538				ENSG00000155975		ENSG00000173473
ENSG00000118971				ENSG00000156017		ENSG00000173545
ENSG00000254788				ENSG00000156136		ENSG00000173848
ENSG00000140632				ENSG00000156140		ENSG00000174197
ENSG00000160404				ENSG00000156587		ENSG00000174748
ENSG00000142669				ENSG00000156639		ENSG00000174804
ENSG00000101574				ENSG00000156650		ENSG00000175040
ENSG00000114650				ENSG00000156860		ENSG00000175087
ENSG00000136485				ENSG00000156876		ENSG00000175768
ENSG00000039319				ENSG00000157107		ENSG00000175854
ENSG00000167565				ENSG00000157456		ENSG00000176018
ENSG00000165097				ENSG00000157500		ENSG00000176105
ENSG00000105583				ENSG00000157557		ENSG00000177000
ENSG00000103197				ENSG00000157593		ENSG00000177125
ENSG00000173113				ENSG00000157617		ENSG00000177354
ENSG00000185608				ENSG00000157911		ENSG00000177485
ENSG00000066654				ENSG00000158246		ENSG00000178028
ENSG00000175073				ENSG00000158402		ENSG00000178127
ENSG00000153443				ENSG00000158467		ENSG00000178567
ENSG00000135829				ENSG00000158850		ENSG00000178917
ENSG00000165732				ENSG00000158987		ENSG00000178966
ENSG00000158195				ENSG00000159079		ENSG00000179152
ENSG00000090863				ENSG00000159082		ENSG00000179218
ENSG00000164032				ENSG00000159200		ENSG00000179262
ENSG00000064607				ENSG00000159217		ENSG00000179361
ENSG00000125977				ENSG00000159256		ENSG00000179454
ENSG00000176108				ENSG00000159335		ENSG00000179918
ENSG00000148339				ENSG00000159592		ENSG00000179933
ENSG00000136450				ENSG00000159596		ENSG00000180340
ENSG00000180357				ENSG00000160049		ENSG00000180357
ENSG00000147649				ENSG00000160113		ENSG00000180537
ENSG00000114737				ENSG00000160209		ENSG00000180573
ENSG00000009954				ENSG00000160213		ENSG00000180596
ENSG00000140694				ENSG00000160216		ENSG00000180917
ENSG00000165120				ENSG00000160223		ENSG00000180953
ENSG00000135679				ENSG00000160285		ENSG00000180992
ENSG00000106799				ENSG00000160404		ENSG00000181061
ENSG00000148218				ENSG00000160445		ENSG00000181220
ENSG00000163536				ENSG00000160633		ENSG00000181472
ENSG00000168256				ENSG00000160888		ENSG00000181610
ENSG00000158402				ENSG00000161091		ENSG00000182158
ENSG00000167965				ENSG00000161204		ENSG00000182264
ENSG00000112242				ENSG00000161277		ENSG00000182362
ENSG00000185009				ENSG00000161533		ENSG00000182670
ENSG00000100084				ENSG00000161642		ENSG00000183250
ENSG00000188554				ENSG00000161847		ENSG00000183340
ENSG00000257108				ENSG00000161958		ENSG00000183475
ENSG00000074071				ENSG00000162065		ENSG00000183496
ENSG00000198736				ENSG00000162068		ENSG00000183527
ENSG00000132906				ENSG00000162073		ENSG00000183597
ENSG00000108848				ENSG00000162076		ENSG00000183773
ENSG00000186660				ENSG00000162298		ENSG00000184058
ENSG00000128228				ENSG00000162413		ENSG00000184277
ENSG00000159256				ENSG00000162604		ENSG00000184348
ENSG00000114739				ENSG00000162714		ENSG00000184436
ENSG00000131149				ENSG00000162929		ENSG00000184445
ENSG00000106524				ENSG00000163041		ENSG00000184470
ENSG00000188739				ENSG00000163113		ENSG00000184677
ENSG00000157800				ENSG00000163126		ENSG00000184702
ENSG00000129911				ENSG00000163516		ENSG00000184787
ENSG00000204859				ENSG00000163536		ENSG00000185009
ENSG00000124635				ENSG00000163625		ENSG00000185088
ENSG00000083838				ENSG00000163683		ENSG00000185252
ENSG00000170260				ENSG00000163918		ENSG00000185262
ENSG00000171612				ENSG00000163961		ENSG00000185437
ENSG00000078177				ENSG00000163964		ENSG00000185559
ENSG00000197622				ENSG00000164032		ENSG00000185608
ENSG00000148200				ENSG00000164053		ENSG00000185624
ENSG00000213246				ENSG00000164403		ENSG00000185808
ENSG00000119523				ENSG00000164463		ENSG00000185838
ENSG00000165702				ENSG00000164663		ENSG00000185963
ENSG00000134265				ENSG00000164933		ENSG00000186104
ENSG00000116604				ENSG00000164934		ENSG00000186814
ENSG00000116514				ENSG00000164985		ENSG00000187801
ENSG00000224877				ENSG00000165097		ENSG00000187990
ENSG00000116138				ENSG00000165233		ENSG00000188167
ENSG00000063244				ENSG00000165322		ENSG00000188312
ENSG00000054267				ENSG00000165416		ENSG00000188529
ENSG00000178127				ENSG00000165502		ENSG00000188739
ENSG00000131398				ENSG00000165516		ENSG00000196150
ENSG00000198925				ENSG00000165572		ENSG00000196352
ENSG00000222009				ENSG00000165684		ENSG00000196428
ENSG00000119333				ENSG00000166046		ENSG00000196453
ENSG00000141562				ENSG00000166145		ENSG00000196456
ENSG00000139116				ENSG00000166295		ENSG00000196511
ENSG00000105376				ENSG00000166311		ENSG00000196678
ENSG00000072958				ENSG00000166348		ENSG00000196793
ENSG00000130517				ENSG00000166441		ENSG00000197061
ENSG00000099968				ENSG00000166478		ENSG00000197157
ENSG00000099899				ENSG00000166483		ENSG00000197170
ENSG00000102974				ENSG00000166548		ENSG00000197208
ENSG00000248710				ENSG00000166734		ENSG00000197323
ENSG00000237649				ENSG00000166794		ENSG00000197381
ENSG00000136918				ENSG00000167106		ENSG00000197694
ENSG00000105612				ENSG00000167280		ENSG00000197701
ENSG00000148154				ENSG00000167302		ENSG00000197933
ENSG00000112624				ENSG00000167378		ENSG00000197935
ENSG00000130827				ENSG00000167461		ENSG00000197958
ENSG00000156136				ENSG00000167528		ENSG00000197980
ENSG00000235194				ENSG00000167565		ENSG00000198000
ENSG00000159131				ENSG00000167646		ENSG00000198081
ENSG00000114738				ENSG00000167716		ENSG00000198087
ENSG00000183597				ENSG00000167771		ENSG00000198231
ENSG00000140521				ENSG00000167797		ENSG00000198298
ENSG00000107731				ENSG00000167904		ENSG00000198477
ENSG00000074800				ENSG00000167965		ENSG00000198563
ENSG00000215306				ENSG00000167967		ENSG00000198718
ENSG00000164934				ENSG00000167969		ENSG00000198721
ENSG00000089876				ENSG00000168056		ENSG00000198795
ENSG00000157456				ENSG00000168092		ENSG00000198862
ENSG00000117713				ENSG00000168152		ENSG00000198954
ENSG00000160408				ENSG00000168172		ENSG00000203618
ENSG00000211456				ENSG00000168282		ENSG00000203666
ENSG00000007923				ENSG00000168283		ENSG00000203667
ENSG00000000457				ENSG00000168300		ENSG00000203705
ENSG00000117289				ENSG00000168310		ENSG00000203711
ENSG00000161040				ENSG00000168488		ENSG00000203780
ENSG00000097096				ENSG00000168556		ENSG00000204130
ENSG00000175054				ENSG00000168758		ENSG00000204174
ENSG00000138382				ENSG00000169019		ENSG00000204176
ENSG00000131051				ENSG00000169020		ENSG00000204178
ENSG00000117450				ENSG00000169105		ENSG00000204227
ENSG00000163516				ENSG00000169136		ENSG00000204228
ENSG00000182871				ENSG00000169299		ENSG00000204231
ENSG00000166046				ENSG00000169410		ENSG00000204291
ENSG00000176125				ENSG00000169683		ENSG00000204348
ENSG00000180596				ENSG00000169689		ENSG00000204410
ENSG00000164985				ENSG00000169710		ENSG00000204427
ENSG00000203684				ENSG00000169738		ENSG00000204574
ENSG00000148229				ENSG00000169750		ENSG00000204599
ENSG00000187790				ENSG00000169957		ENSG00000204620
ENSG00000075702				ENSG00000169972		ENSG00000205060
ENSG00000149089				ENSG00000170027		ENSG00000205581
ENSG00000148719				ENSG00000170185		ENSG00000205670
ENSG00000197746				ENSG00000170260		ENSG00000205726
ENSG00000175768				ENSG00000170265		ENSG00000205758
ENSG00000090861				ENSG00000170271		ENSG00000205978
ENSG00000130164				ENSG00000170542		ENSG00000206418
ENSG00000071539				ENSG00000170606		ENSG00000211456
ENSG00000168454				ENSG00000170684		ENSG00000213015
ENSG00000106397				ENSG00000170759		ENSG00000213064
ENSG00000135723				ENSG00000171067		ENSG00000213160
ENSG00000204574				ENSG00000171130		ENSG00000213246
ENSG00000105429				ENSG00000171136		ENSG00000213523
ENSG00000142252				ENSG00000171219		ENSG00000213719
ENSG00000160223				ENSG00000171282		ENSG00000214736
ENSG00000125347				ENSG00000171425		ENSG00000215012
ENSG00000157500				ENSG00000171488		ENSG00000215193
ENSG00000101126				ENSG00000171612		ENSG00000215712
ENSG00000183470				ENSG00000171865		ENSG00000219481
ENSG00000116990				ENSG00000172081		ENSG00000222033
ENSG00000186918				ENSG00000172409		ENSG00000223474
ENSG00000231925				ENSG00000172432		ENSG00000223501
ENSG00000137216				ENSG00000172939		ENSG00000230185
ENSG00000102119				ENSG00000172992		ENSG00000231500
ENSG00000185475				ENSG00000173113		ENSG00000232040
ENSG00000011021				ENSG00000173137		ENSG00000232850
ENSG00000196924				ENSG00000173264		ENSG00000233822
ENSG00000161091				ENSG00000173327		ENSG00000235109
ENSG00000017427				ENSG00000173442		ENSG00000235194
ENSG00000183891				ENSG00000173465		ENSG00000235750
ENSG00000103657				ENSG00000173548		ENSG00000237649
ENSG00000171282				ENSG00000173559		ENSG00000239672
ENSG00000165030				ENSG00000173566		ENSG00000241370
ENSG00000132005				ENSG00000173599		ENSG00000241837
ENSG00000113368				ENSG00000173621		ENSG00000241945
ENSG00000244115				ENSG00000173821		ENSG00000241973
ENSG00000196218				ENSG00000173825		ENSG00000242259
ENSG00000169972				ENSG00000173928		ENSG00000242616
ENSG00000143258				ENSG00000174004		ENSG00000243147
ENSG00000167969				ENSG00000174021		ENSG00000243317
ENSG00000101361				ENSG00000174282		ENSG00000243678
ENSG00000076242				ENSG00000174405		ENSG00000244115
ENSG00000174748				ENSG00000174437		ENSG00000244274
ENSG00000177732				ENSG00000174574		ENSG00000245888
ENSG00000129173				ENSG00000174669		ENSG00000248710
ENSG00000181220				ENSG00000174799		ENSG00000255152
ENSG00000143190				ENSG00000174839		ENSG00000256525
ENSG00000081692				ENSG00000174915		ENSG00000256966
ENSG00000204130				ENSG00000174943		ENSG00000257028
ENSG00000122778				ENSG00000174996
ENSG00000198721				ENSG00000175054
ENSG00000169136				ENSG00000175073
ENSG00000081154				ENSG00000175182
ENSG00000159147				ENSG00000175505
ENSG00000141551				ENSG00000175582
ENSG00000167173				ENSG00000175832
ENSG00000119414				ENSG00000175866
ENSG00000156017				ENSG00000175938
ENSG00000134333				ENSG00000176101
ENSG00000105968				ENSG00000176108
ENSG00000176294				ENSG00000176125
ENSG00000184787				ENSG00000176248
ENSG00000110697				ENSG00000176371
ENSG00000122545				ENSG00000176387
ENSG00000170412				ENSG00000176401
ENSG00000177885				ENSG00000176731
ENSG00000005189				ENSG00000176842
ENSG00000083168				ENSG00000176953
ENSG00000255072				ENSG00000176973
ENSG00000161204				ENSG00000177045
ENSG00000179454				ENSG00000177191
ENSG00000187678				ENSG00000177303
ENSG00000088727				ENSG00000177548
ENSG00000130340				ENSG00000177595
ENSG00000151743				ENSG00000177600
ENSG00000111642				ENSG00000177606
ENSG00000116273				ENSG00000177628
ENSG00000137218				ENSG00000177700
ENSG00000147689				ENSG00000177732
ENSG00000198795				ENSG00000177885
ENSG00000134186				ENSG00000177971
ENSG00000187772				ENSG00000178057
ENSG00000136371				ENSG00000178149
ENSG00000115966				ENSG00000178537
ENSG00000104897				ENSG00000178741
ENSG00000111110				ENSG00000178761
ENSG00000117614				ENSG00000178951
ENSG00000170185				ENSG00000179051
ENSG00000048828				ENSG00000179094
ENSG00000197457				ENSG00000179528
ENSG00000173473				ENSG00000179886
ENSG00000172590				ENSG00000180035
ENSG00000130758				ENSG00000180096
ENSG00000179051				ENSG00000180182
ENSG00000089280				ENSG00000180185
ENSG00000108819				ENSG00000180592
ENSG00000137460				ENSG00000180817
ENSG00000196793				ENSG00000181035
ENSG00000160207				ENSG00000181038
ENSG00000163576				ENSG00000181135
ENSG00000138326				ENSG00000181284
ENSG00000148090				ENSG00000181444
ENSG00000120705				ENSG00000181467
ENSG00000079616				ENSG00000181555
ENSG00000173442				ENSG00000181744
ENSG00000214655				ENSG00000181873
ENSG00000106789				ENSG00000182087
ENSG00000148158				ENSG00000182095
ENSG00000105649				ENSG00000182173
ENSG00000144713				ENSG00000182359
ENSG00000127526				ENSG00000182827
ENSG00000214708				ENSG00000182871
ENSG00000101945				ENSG00000182944
ENSG00000122862				ENSG00000183010
ENSG00000104205				ENSG00000183048
ENSG00000100804				ENSG00000183087
ENSG00000147650				ENSG00000183154
ENSG00000184436				ENSG00000183255
ENSG00000163961				ENSG00000183283
ENSG00000213551				ENSG00000183337
ENSG00000183250				ENSG00000183431
ENSG00000241370				ENSG00000183696
ENSG00000136807				ENSG00000183735
ENSG00000154080				ENSG00000183751
ENSG00000180817				ENSG00000183770
ENSG00000168282				ENSG00000183864
ENSG00000204344				ENSG00000184009
ENSG00000108515				ENSG00000184207
ENSG00000178096				ENSG00000184678
ENSG00000129473				ENSG00000184697
ENSG00000116747				ENSG00000184922
ENSG00000138041				ENSG00000185015
ENSG00000139880				ENSG00000185269
ENSG00000165219				ENSG00000185414
ENSG00000128266				ENSG00000185475
ENSG00000168274				ENSG00000185619
ENSG00000223474				ENSG00000185669
ENSG00000088179				ENSG00000185753
ENSG00000118181				ENSG00000185761
ENSG00000077380				ENSG00000185883
ENSG00000196535				ENSG00000185928
ENSG00000104497				ENSG00000186184
ENSG00000185883				ENSG00000186298
ENSG00000141905				ENSG00000186326
ENSG00000155189				ENSG00000186468
ENSG00000102984				ENSG00000186577
ENSG00000180096				ENSG00000186591
ENSG00000146842				ENSG00000186625
ENSG00000185624				ENSG00000186660
ENSG00000176912				ENSG00000186866
ENSG00000093167				ENSG00000186908
ENSG00000159592				ENSG00000186918
ENSG00000111666				ENSG00000187257
ENSG00000094631				ENSG00000187531
ENSG00000134255				ENSG00000187535
ENSG00000172939				ENSG00000187678
ENSG00000138767				ENSG00000187688
ENSG00000100836				ENSG00000187840
ENSG00000175182				ENSG00000188215
ENSG00000100802				ENSG00000188290
ENSG00000189298				ENSG00000188368
ENSG00000105516				ENSG00000188483
ENSG00000131061				ENSG00000188620
ENSG00000174197				ENSG00000189050
ENSG00000144674				ENSG00000189114
ENSG00000171425				ENSG00000189227
ENSG00000148291				ENSG00000196218
ENSG00000120253				ENSG00000196411
ENSG00000140464				ENSG00000196497
ENSG00000213588				ENSG00000196535
ENSG00000136950				ENSG00000196544
ENSG00000167635				ENSG00000196655
ENSG00000139746				ENSG00000196787
ENSG00000143776				ENSG00000196826
ENSG00000075914				ENSG00000196923
ENSG00000068308				ENSG00000196961
ENSG00000163812				ENSG00000197024
ENSG00000151065				ENSG00000197063
ENSG00000104093				ENSG00000197136
ENSG00000134470				ENSG00000197183
ENSG00000105048				ENSG00000197256
ENSG00000155380				ENSG00000197312
ENSG00000104885				ENSG00000197324
ENSG00000163113				ENSG00000197457
ENSG00000217555				ENSG00000197467
ENSG00000111530				ENSG00000197622
ENSG00000162511				ENSG00000197774
ENSG00000168509				ENSG00000197776
ENSG00000118900				ENSG00000197816
ENSG00000159140				ENSG00000197860
ENSG00000145354				ENSG00000197879
ENSG00000144791				ENSG00000197892
ENSG00000167646				ENSG00000198015
ENSG00000084092				ENSG00000198211
ENSG00000095370				ENSG00000198246
ENSG00000214447				ENSG00000198369
ENSG00000110492				ENSG00000198492
ENSG00000065029				ENSG00000198730
ENSG00000146083				ENSG00000198736
ENSG00000051108				ENSG00000198791
ENSG00000204315				ENSG00000198799
ENSG00000177548				ENSG00000198830
ENSG00000118058				ENSG00000198925
ENSG00000155508				ENSG00000203684
ENSG00000099860				ENSG00000204138
ENSG00000136942				ENSG00000204315
ENSG00000060749				ENSG00000204351
ENSG00000113638				ENSG00000204356
ENSG00000141568				ENSG00000204469
ENSG00000011198				ENSG00000204859
ENSG00000257065				ENSG00000204899
ENSG00000143595				ENSG00000204947
ENSG00000166037				ENSG00000205930
ENSG00000186298				ENSG00000206262
ENSG00000197381				ENSG00000212127
ENSG00000183696				ENSG00000213024
ENSG00000017260				ENSG00000213337
ENSG00000212127				ENSG00000213445
ENSG00000175505				ENSG00000213585
ENSG00000130734				ENSG00000213588
ENSG00000253368				ENSG00000213626
ENSG00000165699				ENSG00000213654
ENSG00000176248				ENSG00000213859
ENSG00000196453				ENSG00000213865
ENSG00000197157				ENSG00000214022
ENSG00000105186				ENSG00000214063
ENSG00000080802				ENSG00000214309
ENSG00000185838				ENSG00000214447
ENSG00000125503				ENSG00000214655
ENSG00000160213				ENSG00000214708
ENSG00000095739				ENSG00000214941
ENSG00000184678				ENSG00000215375
ENSG00000172888				ENSG00000219626
ENSG00000121680				ENSG00000221968
ENSG00000143612				ENSG00000224877
ENSG00000159596				ENSG00000228474
ENSG00000166888				ENSG00000229729
ENSG00000213402				ENSG00000231925
ENSG00000204351				ENSG00000233493
ENSG00000197324				ENSG00000235863
ENSG00000124659				ENSG00000236287
ENSG00000157617				ENSG00000237441
ENSG00000105676				ENSG00000244405
ENSG00000173566				ENSG00000249709
ENSG00000213585				ENSG00000249992
ENSG00000166794				ENSG00000251192
ENSG00000137868				ENSG00000253368
ENSG00000184277				ENSG00000253459
ENSG00000116857				ENSG00000253710
ENSG00000127952				ENSG00000254806
ENSG00000100982				ENSG00000254986
ENSG00000099942				ENSG00000254996
ENSG00000203666				ENSG00000255073
ENSG00000233822				ENSG00000255112
ENSG00000158850
ENSG00000104660
ENSG00000102393
ENSG00000182095
ENSG00000070540
ENSG00000137776
ENSG00000102575
ENSG00000171150
ENSG00000162521
ENSG00000204231
ENSG00000205581
ENSG00000064961
ENSG00000162073
ENSG00000184260
ENSG00000161642
ENSG00000107371
ENSG00000140400
ENSG00000197362
ENSG00000186104
ENSG00000100461
ENSG00000124006
ENSG00000169231
ENSG00000065615
ENSG00000069399
ENSG00000173545
ENSG00000065717
ENSG00000141380
ENSG00000178966
ENSG00000165516
ENSG00000244274
ENSG00000156273
ENSG00000160746
ENSG00000071553
ENSG00000172992
ENSG00000243317
ENSG00000180304
ENSG00000131100
ENSG00000104522
ENSG00000176281
ENSG00000135945
ENSG00000235750
ENSG00000136932
ENSG00000065833
ENSG00000176903
ENSG00000088280
ENSG00000183773
ENSG00000059758
ENSG00000141858
ENSG00000034713
ENSG00000182670
ENSG00000078487
ENSG00000128191
ENSG00000051382
ENSG00000182264
ENSG00000128185
ENSG00000204427
ENSG00000131558
ENSG00000167112
ENSG00000021762
ENSG00000116750
ENSG00000161180
ENSG00000142227
ENSG00000099940
ENSG00000108883
ENSG00000166949
ENSG00000163964
ENSG00000128917
ENSG00000196411
ENSG00000167904
ENSG00000103496
ENSG00000130255
ENSG00000176731
ENSG00000185753
ENSG00000181284
ENSG00000213859
ENSG00000075539
ENSG00000166311
ENSG00000070413
ENSG00000025772
ENSG00000160445
ENSG00000120688
ENSG00000181744
ENSG00000108518
ENSG00000092036
ENSG00000157181
ENSG00000087088
ENSG00000130675
ENSG00000138316
ENSG00000143337
ENSG00000168040
ENSG00000129566
ENSG00000117640
ENSG00000115286
ENSG00000205726
ENSG00000103966
ENSG00000137207
ENSG00000113163
ENSG00000143164
ENSG00000141569
ENSG00000103429
ENSG00000134809
ENSG00000107897
ENSG00000122696
ENSG00000228474
ENSG00000136819
ENSG00000068796
ENSG00000148337
ENSG00000241837
ENSG00000172007
ENSG00000160685
ENSG00000119318
ENSG00000137221
ENSG00000008324
ENSG00000167797
ENSG00000101040
ENSG00000197860
ENSG00000152700
ENSG00000237441
ENSG00000107821
ENSG00000101745
ENSG00000164134
ENSG00000099917
ENSG00000166797
ENSG00000147905
ENSG00000254995
ENSG00000180592
ENSG00000158987
ENSG00000102699
ENSG00000168488
ENSG00000158006
ENSG00000184207
ENSG00000214309
ENSG00000108424
ENSG00000114480
ENSG00000164237
ENSG00000042286
ENSG00000133872
ENSG00000128829
ENSG00000229974
ENSG00000097021
ENSG00000145337
ENSG00000128607
ENSG00000140367
ENSG00000106554
ENSG00000103222
ENSG00000124486
ENSG00000185917
ENSG00000145592
ENSG00000182087
ENSG00000196787
ENSG00000164463
ENSG00000036549
ENSG00000198918
ENSG00000181472
ENSG00000204176
ENSG00000149531
ENSG00000198081
ENSG00000115568
ENSG00000099889
ENSG00000187801
ENSG00000203705
ENSG00000183770
ENSG00000138600
ENSG00000129636
ENSG00000134440
ENSG00000254996
ENSG00000171169
ENSG00000177628
ENSG00000160298
ENSG00000181135
ENSG00000173848
ENSG00000213064
ENSG00000149516
ENSG00000160218
ENSG00000166266
ENSG00000180822
ENSG00000006015
ENSG00000197935
ENSG00000042062
ENSG00000168477
ENSG00000141179
ENSG00000221968
ENSG00000055130
ENSG00000102178
ENSG00000175832
ENSG00000060642
ENSG00000110958
ENSG00000169020
ENSG00000197279
ENSG00000006453
ENSG00000177606
ENSG00000105221
ENSG00000179218
ENSG00000047410
ENSG00000140474
ENSG00000112658
ENSG00000142039
ENSG00000168795
ENSG00000249209
ENSG00000186184
ENSG00000180448
ENSG00000086102
ENSG00000142459
ENSG00000187257
ENSG00000122882
ENSG00000197774
ENSG00000125746
ENSG00000120738
ENSG00000099840
ENSG00000152795
ENSG00000164327
ENSG00000147475
ENSG00000137106
ENSG00000011052
ENSG00000184058
ENSG00000183337
ENSG00000130489
ENSG00000087074
ENSG00000121653
ENSG00000108107
ENSG00000115170
ENSG00000161958
ENSG00000236104
ENSG00000143158
ENSG00000182173
ENSG00000129991
ENSG00000169548
ENSG00000133454
ENSG00000189050
ENSG00000186908
ENSG00000177303
ENSG00000117676
ENSG00000176387
ENSG00000197776
ENSG00000198015
ENSG00000164292
ENSG00000166228
ENSG00000164031
ENSG00000085871
ENSG00000174282
ENSG00000073737
ENSG00000240204
ENSG00000186638
ENSG00000164053
ENSG00000167461
ENSG00000144566
ENSG00000174574
ENSG00000081019
ENSG00000145491
ENSG00000184470
ENSG00000170759
ENSG00000153147
ENSG00000184445
ENSG00000170852
ENSG00000099910
ENSG00000198704
ENSG00000142655
ENSG00000100442
ENSG00000082898
ENSG00000092148
ENSG00000163625
ENSG00000143321
ENSG00000257028
ENSG00000136878
ENSG00000154479
ENSG00000078403
ENSG00000169359
ENSG00000198211
ENSG00000179094
ENSG00000087085
ENSG00000184270
ENSG00000159110
ENSG00000176371
ENSG00000141349
ENSG00000108187
ENSG00000175866
ENSG00000204178
ENSG00000159082
ENSG00000181061
ENSG00000096384
ENSG00000167378
ENSG00000164663
ENSG00000140988
ENSG00000133597
ENSG00000204620
ENSG00000069248
ENSG00000156587
ENSG00000105063
ENSG00000173171
ENSG00000075426
ENSG00000170684
ENSG00000183527
ENSG00000148444
ENSG00000057757
ENSG00000107338
ENSG00000149806
ENSG00000160310
ENSG00000196352
ENSG00000196544
ENSG00000130363
ENSG00000089472
ENSG00000160299
ENSG00000254709
ENSG00000109332
ENSG00000128708
ENSG00000006007
ENSG00000126226
ENSG00000111785
ENSG00000130528
ENSG00000128059
ENSG00000123191
ENSG00000062485
ENSG00000128016
ENSG00000162929
ENSG00000186834
ENSG00000126432
ENSG00000105402
ENSG00000142327
ENSG00000255152
ENSG00000141744
ENSG00000206344
ENSG00000102317
ENSG00000105329
ENSG00000178761
ENSG00000059769
ENSG00000125971
ENSG00000100263
ENSG00000159335
ENSG00000070601
ENSG00000108179
ENSG00000130312
ENSG00000130826
ENSG00000076604
ENSG00000174405
ENSG00000182359
ENSG00000135655
ENSG00000174437
ENSG00000183010
ENSG00000112592
ENSG00000173465
ENSG00000142937
ENSG00000107968
ENSG00000242259
ENSG00000162076
ENSG00000104343
ENSG00000137824
ENSG00000146918
ENSG00000130764
ENSG00000142599
ENSG00000112893
ENSG00000086848
ENSG00000134419
ENSG00000184702
ENSG00000136802
ENSG00000174915
ENSG00000160633
ENSG00000015479
ENSG00000159128
ENSG00000181222
ENSG00000182158
ENSG00000171067
ENSG00000161533
ENSG00000136929
ENSG00000110367
ENSG00000166321
ENSG00000164258
ENSG00000106484
ENSG00000204946
ENSG00000102898
ENSG00000177485
ENSG00000151247
ENSG00000145293
ENSG00000136897
ENSG00000204469
ENSG00000155827
ENSG00000138617
ENSG00000175581
ENSG00000103024
ENSG00000064393
ENSG00000196655
ENSG00000178917
ENSG00000171488
ENSG00000106803
ENSG00000173621
ENSG00000132478
ENSG00000176540
ENSG00000105879
ENSG00000137764
ENSG00000177595
ENSG00000072182
ENSG00000188290
ENSG00000109536
ENSG00000073921
ENSG00000137804
ENSG00000091436
ENSG00000130695
ENSG00000131381
ENSG00000113119
ENSG00000115257
ENSG00000178741
ENSG00000105372
ENSG00000180185
ENSG00000183496
ENSG00000204709
ENSG00000167103
ENSG00000126878
ENSG00000177191
ENSG00000171136
ENSG00000048140
ENSG00000214941
ENSG00000166145
ENSG00000149231
ENSG00000011295
ENSG00000122565
ENSG00000165209
ENSG00000186866
ENSG00000156650
ENSG00000093217
ENSG00000182827
ENSG00000101421
ENSG00000165272
ENSG00000160199
ENSG00000169813
ENSG00000074582
ENSG00000214736
ENSG00000137161
ENSG00000107625
ENSG00000204899
ENSG00000107372
ENSG00000152256
ENSG00000104517
ENSG00000101868
ENSG00000185504
ENSG00000149313
ENSG00000148346
ENSG00000174839
ENSG00000119335
ENSG00000180182
ENSG00000107738
ENSG00000197980
ENSG00000079332
ENSG00000163655
ENSG00000183475
ENSG00000179152
ENSG00000168758
ENSG00000104886
ENSG00000136870
ENSG00000124688
ENSG00000123600
ENSG00000106991
ENSG00000140939
ENSG00000065135
ENSG00000187514
ENSG00000183283
ENSG00000180340
ENSG00000089248
ENSG00000123815
ENSG00000102878
ENSG00000135720
ENSG00000130723
ENSG00000215375
ENSG00000132323
ENSG00000160791
ENSG00000132475
ENSG00000196961
ENSG00000166734
ENSG00000175040
ENSG00000126261
ENSG00000172432
ENSG00000110768
ENSG00000116133
ENSG00000114315
ENSG00000008018
ENSG00000196678
ENSG00000172530
ENSG00000137812
ENSG00000169189
ENSG00000137124
ENSG00000138399
ENSG00000124587
ENSG00000127540
ENSG00000087152
ENSG00000087086
ENSG00000183340
ENSG00000183255
ENSG00000110711
ENSG00000204138
ENSG00000115255
ENSG00000125744
ENSG00000182372
ENSG00000125968
ENSG00000184697
ENSG00000181104
ENSG00000028137
ENSG00000182685
ENSG00000170606
ENSG00000242616
ENSG00000179528
ENSG00000179833
ENSG00000124787
ENSG00000130741
ENSG00000157557
ENSG00000159200
ENSG00000136842
ENSG00000133961
ENSG00000213719
ENSG00000186814
ENSG00000068831
ENSG00000140471
ENSG00000188483
ENSG00000117394
ENSG00000169019
ENSG00000187091
ENSG00000108479
ENSG00000160113
ENSG00000198231
ENSG00000105245
ENSG00000068137
ENSG00000157227
ENSG00000108349
ENSG00000100075
ENSG00000128923
ENSG00000150991
ENSG00000153048
ENSG00000004975
ENSG00000187688
ENSG00000096717
ENSG00000123268
ENSG00000157540
ENSG00000109534
ENSG00000182093
ENSG00000126883
ENSG00000011376
ENSG00000104903
ENSG00000177971
ENSG00000131013
ENSG00000067955
ENSG00000122783
ENSG00000233493
ENSG00000124092
ENSG00000179886
ENSG00000139289
ENSG00000092929
ENSG00000141098
ENSG00000142166
ENSG00000079999
ENSG00000170689
ENSG00000149792
ENSG00000164406
ENSG00000125657
ENSG00000164933
ENSG00000125434
ENSG00000116017
ENSG00000105701
ENSG00000163714
ENSG00000130511
ENSG00000156171
ENSG00000065526
ENSG00000174943
ENSG00000135269
ENSG00000198954
ENSG00000125484
ENSG00000186577
ENSG00000171988
ENSG00000139826
ENSG00000185686
ENSG00000024048
ENSG00000159217
ENSG00000197283
ENSG00000148481
ENSG00000125843
ENSG00000073009
ENSG00000153187
ENSG00000172331
ENSG00000135365
ENSG00000168152
ENSG00000165322
ENSG00000070731
ENSG00000168056
ENSG00000160201
ENSG00000197208
ENSG00000132003
ENSG00000219481
ENSG00000204161
ENSG00000160193
ENSG00000107290
ENSG00000109606
ENSG00000166133
ENSG00000108828
ENSG00000021574
ENSG00000135164
ENSG00000251192
ENSG00000178149
ENSG00000005187
ENSG00000171159
ENSG00000071967
ENSG00000165502
ENSG00000186591
ENSG00000114857
ENSG00000197694
ENSG00000162714
ENSG00000101057
ENSG00000077458
ENSG00000229729
ENSG00000168275
ENSG00000249992
ENSG00000132661
ENSG00000131669
ENSG00000175087
ENSG00000256525
ENSG00000171865
ENSG00000154310
ENSG00000169957
ENSG00000114770
ENSG00000181035
ENSG00000035664
ENSG00000102158
ENSG00000197471
ENSG00000188603
ENSG00000164978
ENSG00000104915
ENSG00000155561
ENSG00000204947
ENSG00000197933
ENSG00000157578
ENSG00000131732
ENSG00000106526
ENSG00000136908
ENSG00000150867
ENSG00000136925
ENSG00000158525
ENSG00000186468
ENSG00000144354
ENSG00000185669
ENSG00000152904
ENSG00000149657
ENSG00000166825
ENSG00000177600
ENSG00000041802
ENSG00000125430
ENSG00000213626
ENSG00000142634
ENSG00000255073
ENSG00000185619
ENSG00000196150
ENSG00000152520
ENSG00000197903
ENSG00000112561
ENSG00000142627
ENSG00000106868
ENSG00000184029
ENSG00000116704
ENSG00000144362
ENSG00000127663
ENSG00000215712
ENSG00000198830
ENSG00000149798
ENSG00000067182
ENSG00000204599
ENSG00000149182
ENSG00000198369
ENSG00000102096
ENSG00000204227
ENSG00000198087
ENSG00000130702
ENSG00000170248
ENSG00000128908
ENSG00000167658
ENSG00000205978
ENSG00000148356
ENSG00000189114
ENSG00000125753
ENSG00000096968
ENSG00000170542
ENSG00000157978
ENSG00000162367
ENSG00000156110
ENSG00000182362
ENSG00000165046
ENSG00000160285
ENSG00000117877
ENSG00000162298
ENSG00000136444
ENSG00000120690
ENSG00000185015
ENSG00000132205
ENSG00000197818
ENSG00000105642
ENSG00000198339
ENSG00000188394
ENSG00000095139
ENSG00000177000
ENSG00000181873
ENSG00000031823
ENSG00000125970
ENSG00000160216
ENSG00000135404
ENSG00000145782
ENSG00000142230
ENSG00000163918
ENSG00000137720
ENSG00000179918
ENSG00000063177
ENSG00000068323
ENSG00000188611
ENSG00000111540
ENSG00000108175
ENSG00000106028
ENSG00000183864
ENSG00000166441
ENSG00000166483
ENSG00000174004
ENSG00000064419
ENSG00000181467
ENSG00000173821
ENSG00000185437
ENSG00000172878
ENSG00000130202
ENSG00000176105
ENSG00000119203
ENSG00000103495
ENSG00000167114
ENSG00000132185
ENSG00000115844
ENSG00000185252
ENSG00000093010
ENSG00000084073
ENSG00000196923
ENSG00000173599
ENSG00000130208
ENSG00000102897
ENSG00000204084
ENSG00000122008
ENSG00000113615
ENSG00000086062
ENSG00000115758
ENSG00000161179
ENSG00000188710
ENSG00000205730
ENSG00000185963
ENSG00000203667
ENSG00000156239
ENSG00000197312
ENSG00000184677
ENSG00000205436
ENSG00000171135
ENSG00000105856
ENSG00000106400
ENSG00000133112
ENSG00000048649
ENSG00000165181
ENSG00000004897
ENSG00000171219
ENSG00000171130
ENSG00000172081
ENSG00000006837
ENSG00000160799
ENSG00000133606
ENSG00000101665
ENSG00000165762
ENSG00000156970
ENSG00000160888
ENSG00000134755
ENSG00000184348
ENSG00000157653
ENSG00000122566
ENSG00000060971
ENSG00000178104
ENSG00000035687
ENSG00000149600
ENSG00000108064
ENSG00000137142
ENSG00000168502
ENSG00000043143
ENSG00000115539
ENSG00000129993
ENSG00000184730
ENSG00000147050
ENSG00000132341
ENSG00000131652
ENSG00000185262
ENSG00000147130
ENSG00000142188
ENSG00000173137
ENSG00000017797
ENSG00000213654
ENSG00000164675
ENSG00000126882
ENSG00000156860
ENSG00000064726
ENSG00000166558
ENSG00000174996
ENSG00000104325
ENSG00000159079
ENSG00000122884
ENSG00000153339
ENSG00000164898
ENSG00000173218
ENSG00000065989
ENSG00000174021
ENSG00000092931
ENSG00000099901
ENSG00000054118
ENSG00000150281
ENSG00000021355
ENSG00000169738
ENSG00000111832
ENSG00000105771
ENSG00000176842
ENSG00000003402
ENSG00000156502
ENSG00000026025
ENSG00000163041
ENSG00000126945
ENSG00000142657
ENSG00000126858
ENSG00000106689
ENSG00000034053
ENSG00000186130
ENSG00000119314
ENSG00000181444
ENSG00000160447
ENSG00000245888
ENSG00000118680
ENSG00000148290
ENSG00000205060
ENSG00000172660
ENSG00000123154
ENSG00000125944
ENSG00000105246
ENSG00000176401
ENSG00000169062
ENSG00000111860
ENSG00000104689
ENSG00000134684
ENSG00000100056
ENSG00000104518
ENSG00000104218
ENSG00000130770
ENSG00000101190
ENSG00000143294
ENSG00000122642
ENSG00000119446
ENSG00000206262
ENSG00000111885
ENSG00000165684
ENSG00000151366
ENSG00000215271
ENSG00000122787
ENSG00000070371
ENSG00000184922
ENSG00000156639
ENSG00000215012
ENSG00000114648
ENSG00000104881
ENSG00000084112
ENSG00000135722
ENSG00000253459
ENSG00000198298
ENSG00000112715
ENSG00000178028
ENSG00000165138
ENSG00000063854
ENSG00000183048
ENSG00000157593
ENSG00000104774
ENSG00000241973
ENSG00000074855
ENSG00000204314
ENSG00000180035
ENSG00000164754
ENSG00000127561
ENSG00000120158
ENSG00000116199
ENSG00000116497
ENSG00000196331
ENSG00000183431
ENSG00000120265
ENSG00000156261
ENSG00000136938
ENSG00000160209
ENSG00000168259
ENSG00000136874
ENSG00000137574
ENSG00000135823
ENSG00000126814
ENSG00000135847
ENSG00000118689
ENSG00000123728
ENSG00000124789
ENSG00000157764
ENSG00000139890
ENSG00000155975
ENSG00000095383
ENSG00000067221
ENSG00000164403
ENSG00000130254
ENSG00000101160
ENSG00000147454
ENSG00000196754
ENSG00000101608
ENSG00000179933
ENSG00000160185
ENSG00000144136
ENSG00000101558
ENSG00000099282
ENSG00000120833
ENSG00000115128
ENSG00000157020
ENSG00000106477
ENSG00000198492
ENSG00000162068
ENSG00000152518
ENSG00000108654
ENSG00000162065
ENSG00000148180
ENSG00000162413
ENSG00000119408
ENSG00000213024
ENSG00000143437
ENSG00000169750
ENSG00000138623
ENSG00000163788
ENSG00000183103
ENSG00000167105
ENSG00000156858
ENSG00000133619
ENSG00000033178
ENSG00000206418
ENSG00000145779
ENSG00000198799
ENSG00000122644
ENSG00000120709
ENSG00000156253
ENSG00000104783
ENSG00000173928
ENSG00000127533
ENSG00000115840
ENSG00000119048
ENSG00000168461
ENSG00000255112
ENSG00000235863
ENSG00000136877
ENSG00000169689
ENSG00000128567
ENSG00000111875
ENSG00000241945
ENSG00000185269
ENSG00000109475
ENSG00000136827
ENSG00000169105
ENSG00000171097
ENSG00000108405
ENSG00000121671
ENSG00000176953
ENSG00000176018
ENSG00000160294
ENSG00000188312
ENSG00000169683
ENSG00000095261
ENSG00000157741
ENSG00000169564
ENSG00000106462
ENSG00000187840
ENSG00000138279
ENSG00000169955
ENSG00000188707
ENSG00000165698
ENSG00000103342
ENSG00000147274
ENSG00000107263
ENSG00000099622
ENSG00000028310
ENSG00000219626
ENSG00000198791
ENSG00000180573
ENSG00000101639
ENSG00000110665
ENSG00000101577
ENSG00000169696
ENSG00000078237
ENSG00000110047
ENSG00000115233
ENSG00000178057
ENSG00000139641
ENSG00000173559
ENSG00000105371
ENSG00000156026
ENSG00000104983
ENSG00000044574
ENSG00000101782
ENSG00000205464
ENSG00000108384
ENSG00000173548
ENSG00000146701
ENSG00000122435
ENSG00000142178
ENSG00000178567
ENSG00000150995
ENSG00000154767
ENSG00000169071
ENSG00000165275
ENSG00000115355
ENSG00000151694
ENSG00000120925
ENSG00000135414
ENSG00000110031
ENSG00000214063
ENSG00000126106
ENSG00000134107
ENSG00000080839
ENSG00000185928
ENSG00000184009
ENSG00000197701
ENSG00000203618
ENSG00000181555
ENSG00000075975
ENSG00000111653
ENSG00000129810
ENSG00000196428
ENSG00000116688
ENSG00000253710
ENSG00000232850
ENSG00000101596

## Sheet: Supplemental Table 4
Supplementary Table 4: GO classification of Nt and unique gene list.
NT- all genes
Category	Term	Count	%	PValue	Genes	List Total	Pop Hits	Pop Total	Fold Enrichment	Bonferroni	Benjamini	FDR
SP_PIR_KEYWORDS	phosphoprotein	981	53.6946	1.11e-50	ENSG00000160685, ENSG00000183496, ENSG00000078142, ENSG00000064393, ENSG00000087074, ENSG00000080802, ENSG00000151247, ENSG00000156970, ENSG00000136878, ENSG00000171219, ENSG00000136874, ENSG00000167173, ENSG00000065989, ENSG00000136877, ENSG00000137824, ENSG00000141905, ENSG00000169957, ENSG00000165702, ENSG00000166348, ENSG00000128708, ENSG00000197153, ENSG00000170606, ENSG00000054267, ENSG0000…	1809	7263	19235	1.43617	6.93e-48	6.93e-48	1.65e-47
SP_PIR_KEYWORDS	acetylation	440	24.0832	1.19e-37	ENSG00000100075, ENSG00000152904, ENSG00000170759, ENSG00000071539, ENSG00000163788, ENSG00000110768, ENSG00000157538, ENSG00000151247, ENSG00000156970, ENSG00000128585, ENSG00000136874, ENSG00000167173, ENSG00000078140, ENSG00000196497, ENSG00000166441, ENSG00000198721, ENSG00000158006, ENSG00000126883, ENSG00000128708, ENSG00000170606, ENSG00000197153, ENSG00000087086, ENSG00000130741, ENSG0000…	1809	2635	19235	1.77552	7.44e-35	3.72e-35	1.77e-34
SP_PIR_KEYWORDS	nucleus	574	31.4176	5.13e-23	ENSG00000183496, ENSG00000137720, ENSG00000160685, ENSG00000169136, ENSG00000064393, ENSG00000110768, ENSG00000163788, ENSG00000080802, ENSG00000128185, ENSG00000171425, ENSG00000068323, ENSG00000156970, ENSG00000104903, ENSG00000159592, ENSG00000136870, ENSG00000137824, ENSG00000141905, ENSG00000121211, ENSG00000196497, ENSG00000169957, ENSG00000165702, ENSG00000126883, ENSG00000087085, ENSG0000…	1809	4283	19235	1.42501	3.19e-20	1.06e-20	7.61e-20
GOTERM_CC_FAT	GO:0005829~cytosol	226	12.37	8.29e-21	ENSG00000160199, ENSG00000078142, ENSG00000176890, ENSG00000113384, ENSG00000222028, ENSG00000133275, ENSG00000077380, ENSG00000151247, ENSG00000122958, ENSG00000156970, ENSG00000065989, ENSG00000134419, ENSG00000174748, ENSG00000136877, ENSG00000107263, ENSG00000166441, ENSG00000198918, ENSG00000126883, ENSG00000113658, ENSG00000183696, ENSG00000087086, ENSG00000164327, ENSG00000130741, ENSG0000…	1193	1330	12782	1.8206	5.14e-18	5.14e-18	1.23e-17
GOTERM_CC_FAT	GO:0031974~membrane-enclosed lumen	279	15.2709	5.04e-18	ENSG00000161642, ENSG00000160685, ENSG00000160199, ENSG00000113384, ENSG00000169136, ENSG00000064393, ENSG00000160193, ENSG00000110768, ENSG00000112592, ENSG00000114166, ENSG00000164934, ENSG00000140464, ENSG00000136874, ENSG00000115289, ENSG00000100479, ENSG00000169957, ENSG00000120158, ENSG00000198721, ENSG00000106789, ENSG00000062485, ENSG00000161513, ENSG00000113658, ENSG00000075914, ENSG0000…	1193	1856	12782	1.61059	3.13e-15	1.56e-15	7.48e-15
GOTERM_CC_FAT	GO:0043233~organelle lumen	274	14.9973	9.14e-18	ENSG00000161642, ENSG00000160685, ENSG00000160199, ENSG00000169136, ENSG00000064393, ENSG00000160193, ENSG00000110768, ENSG00000112592, ENSG00000114166, ENSG00000164934, ENSG00000140464, ENSG00000136874, ENSG00000115289, ENSG00000100479, ENSG00000169957, ENSG00000120158, ENSG00000198721, ENSG00000106789, ENSG00000062485, ENSG00000161513, ENSG00000113658, ENSG00000075914, ENSG00000154767, ENSG0000…	1193	1820	12782	1.61301	5.66e-15	1.89e-15	1.36e-14
GOTERM_CC_FAT	GO:0070013~intracellular organelle lumen	267	14.6141	4.19e-17	ENSG00000161642, ENSG00000160685, ENSG00000160199, ENSG00000064393, ENSG00000169136, ENSG00000160193, ENSG00000110768, ENSG00000112592, ENSG00000114166, ENSG00000164934, ENSG00000140464, ENSG00000136874, ENSG00000115289, ENSG00000100479, ENSG00000169957, ENSG00000120158, ENSG00000198721, ENSG00000106789, ENSG00000062485, ENSG00000161513, ENSG00000113658, ENSG00000075914, ENSG00000154767, ENSG0000…	1193	1779	12782	1.60803	2.6e-14	6.5e-15	6.22e-14
GOTERM_CC_FAT	GO:0031981~nuclear lumen	225	12.3153	1.29e-15	ENSG00000161642, ENSG00000160685, ENSG00000160199, ENSG00000064393, ENSG00000169136, ENSG00000160193, ENSG00000110768, ENSG00000112592, ENSG00000114166, ENSG00000164934, ENSG00000140464, ENSG00000136874, ENSG00000115289, ENSG00000100479, ENSG00000169957, ENSG00000120158, ENSG00000106789, ENSG00000154767, ENSG00000075914, ENSG00000113658, ENSG00000099622, ENSG00000107625, ENSG00000186298, ENSG0000…	1193	1450	12782	1.66254	8.26e-13	1.65e-13	1.98e-12
GOTERM_CC_FAT	GO:0030529~ribonucleoprotein complex	100	5.47345	1.34e-12	ENSG00000183496, ENSG00000180992, ENSG00000116747, ENSG00000130826, ENSG00000125944, ENSG00000177971, ENSG00000124787, ENSG00000164934, ENSG00000134419, ENSG00000174748, ENSG00000089154, ENSG00000165502, ENSG00000166441, ENSG00000165119, ENSG00000198918, ENSG00000144713, ENSG00000198015, ENSG00000087086, ENSG00000197157, ENSG00000110367, ENSG00000096746, ENSG00000185414, ENSG00000213024, ENSG0000…	1193	515	12782	2.08042	8.28e-10	1.38e-10	1.98e-09
GOTERM_MF_FAT	GO:0003723~RNA binding	132	7.22496	1.38e-11	ENSG00000183496, ENSG00000166133, ENSG00000100201, ENSG00000116747, ENSG00000080802, ENSG00000172660, ENSG00000130826, ENSG00000177971, ENSG00000125944, ENSG00000151247, ENSG00000134419, ENSG00000174748, ENSG00000156502, ENSG00000169062, ENSG00000136807, ENSG00000166441, ENSG00000165119, ENSG00000198918, ENSG00000099899, ENSG00000140939, ENSG00000188739, ENSG00000075914, ENSG00000148090, ENSG0000…	1328	718	12983	1.79732	1.64e-08	1.64e-08	2.23e-08
GOTERM_BP_FAT	GO:0046907~intracellular transport	122	6.67761	1.52e-11	ENSG00000100075, ENSG00000028528, ENSG00000170759, ENSG00000130734, ENSG00000157538, ENSG00000122958, ENSG00000140464, ENSG00000166971, ENSG00000136874, ENSG00000196497, ENSG00000126883, ENSG00000075790, ENSG00000185009, ENSG00000113916, ENSG00000087086, ENSG00000087088, ENSG00000138768, ENSG00000072958, ENSG00000143486, ENSG00000142599, ENSG00000134809, ENSG00000152700, ENSG00000124222, ENSG0000…	1359	657	13528	1.84845	5.62e-08	5.62e-08	2.79e-08
GOTERM_CC_FAT	GO:0005654~nucleoplasm	143	7.82704	2.43e-11	ENSG00000180182, ENSG00000160199, ENSG00000101665, ENSG00000064393, ENSG00000169136, ENSG00000160193, ENSG00000110768, ENSG00000112592, ENSG00000115207, ENSG00000114166, ENSG00000101868, ENSG00000130826, ENSG00000198339, ENSG00000125944, ENSG00000178028, ENSG00000140464, ENSG00000167771, ENSG00000124789, ENSG00000135365, ENSG00000198791, ENSG00000100479, ENSG00000169957, ENSG00000136807, ENSG0000…	1193	882	12782	1.7371	1.51e-08	2.16e-09	3.61e-08
SP_PIR_KEYWORDS	ribonucleoprotein	63	3.44828	9.78e-11	ENSG00000170860, ENSG00000180992, ENSG00000116747, ENSG00000148303, ENSG00000063177, ENSG00000145592, ENSG00000130826, ENSG00000177971, ENSG00000125944, ENSG00000164934, ENSG00000134419, ENSG00000204568, ENSG00000174748, ENSG00000165502, ENSG00000102699, ENSG00000130312, ENSG00000166441, ENSG00000165119, ENSG00000172590, ENSG00000126945, ENSG00000198918, ENSG00000144713, ENSG00000198015, ENSG0000…	1809	279	19235	2.40099	6.09e-08	1.52e-08	1.45e-07
GOTERM_CC_FAT	GO:0043232~intracellular non-membrane-bounded organelle	329	18.0077	2.11e-10	ENSG00000168274, ENSG00000161642, ENSG00000188312, ENSG00000160685, ENSG00000126878, ENSG00000170759, ENSG00000076242, ENSG00000064393, ENSG00000156876, ENSG00000130734, ENSG00000077380, ENSG00000156970, ENSG00000164934, ENSG00000111602, ENSG00000140464, ENSG00000136874, ENSG00000104218, ENSG00000134419, ENSG00000174748, ENSG00000089154, ENSG00000137824, ENSG00000115289, ENSG00000184445, ENSG0000…	1193	2596	12782	1.35784	1.31e-07	1.64e-08	3.14e-07
GOTERM_CC_FAT	GO:0043228~non-membrane-bounded organelle	329	18.0077	2.11e-10	ENSG00000168274, ENSG00000161642, ENSG00000188312, ENSG00000160685, ENSG00000126878, ENSG00000170759, ENSG00000076242, ENSG00000064393, ENSG00000156876, ENSG00000130734, ENSG00000077380, ENSG00000156970, ENSG00000164934, ENSG00000111602, ENSG00000140464, ENSG00000136874, ENSG00000104218, ENSG00000134419, ENSG00000174748, ENSG00000089154, ENSG00000137824, ENSG00000115289, ENSG00000184445, ENSG0000…	1193	2596	12782	1.35784	1.31e-07	1.64e-08	3.14e-07
UP_SEQ_FEATURE	mutagenesis site	275	15.052	4.38e-10	ENSG00000197323, ENSG00000168274, ENSG00000183496, ENSG00000154310, ENSG00000107731, ENSG00000064393, ENSG00000163788, ENSG00000087074, ENSG00000080802, ENSG00000114166, ENSG00000103222, ENSG00000151247, ENSG00000122958, ENSG00000156970, ENSG00000136878, ENSG00000168310, ENSG00000140464, ENSG00000166971, ENSG00000177628, ENSG00000115289, ENSG00000133606, ENSG00000144674, ENSG00000006453, ENSG0000…	1807	2045	19113	1.42236	1.76e-06	1.76e-06	8.14e-07
GOTERM_BP_FAT	GO:0017038~protein import	39	2.13465	9.13e-10	ENSG00000142655, ENSG00000107758, ENSG00000105329, ENSG00000132341, ENSG00000215193, ENSG00000130204, ENSG00000110711, ENSG00000155561, ENSG00000183255, ENSG00000177606, ENSG00000160294, ENSG00000157911, ENSG00000140464, ENSG00000100030, ENSG00000181104, ENSG00000124587, ENSG00000121680, ENSG00000096968, ENSG00000196497, ENSG00000116688, ENSG00000108424, ENSG00000117408, ENSG00000173171, ENSG0000…	1359	131	13528	2.96352	3.39e-06	1.69e-06	1.68e-06
SP_PIR_KEYWORDS	rna-binding	96	5.25452	1.32e-09	ENSG00000198231, ENSG00000119314, ENSG00000183496, ENSG00000161547, ENSG00000170860, ENSG00000100201, ENSG00000116747, ENSG00000125485, ENSG00000198563, ENSG00000005189, ENSG00000080802, ENSG00000172660, ENSG00000145592, ENSG00000204356, ENSG00000130826, ENSG00000185252, ENSG00000204351, ENSG00000177971, ENSG00000125944, ENSG00000151247, ENSG00000131652, ENSG00000137776, ENSG00000136450, ENSG0000…	1809	540	19235	1.8903	8.25e-07	1.65e-07	1.97e-06
SP_PIR_KEYWORDS	ubl conjugation	101	5.52819	3.1e-09	ENSG00000168274, ENSG00000101665, ENSG00000064393, ENSG00000080802, ENSG00000086102, ENSG00000125347, ENSG00000068323, ENSG00000198339, ENSG00000196331, ENSG00000156970, ENSG00000136878, ENSG00000168310, ENSG00000140464, ENSG00000078140, ENSG00000133606, ENSG00000168283, ENSG00000165119, ENSG00000134294, ENSG00000112659, ENSG00000105968, ENSG00000197153, ENSG00000184825, ENSG00000162367, ENSG0000…	1809	588	19235	1.82641	1.93e-06	3.22e-07	4.61e-06
GOTERM_BP_FAT	GO:0070727~cellular macromolecule localization	80	4.37876	1.21e-08	ENSG00000105402, ENSG00000105401, ENSG00000028528, ENSG00000179218, ENSG00000215193, ENSG00000130734, ENSG00000197892, ENSG00000132661, ENSG00000183255, ENSG00000134265, ENSG00000160294, ENSG00000140464, ENSG00000100030, ENSG00000181104, ENSG00000136874, ENSG00000196497, ENSG00000113615, ENSG00000116688, ENSG00000108424, ENSG00000126883, ENSG00000075790, ENSG00000117408, ENSG00000185009, ENSG0000…	1359	414	13528	1.92355	4.5e-05	1.5e-05	2.24e-05
SP_PIR_KEYWORDS	dna-binding	246	13.4647	1.87e-08	ENSG00000168274, ENSG00000197323, ENSG00000161642, ENSG00000160685, ENSG00000160199, ENSG00000169136, ENSG00000112592, ENSG00000171425, ENSG00000068323, ENSG00000168310, ENSG00000140464, ENSG00000104903, ENSG00000159592, ENSG00000136870, ENSG00000141905, ENSG00000121211, ENSG00000100479, ENSG00000169957, ENSG00000165702, ENSG00000197153, ENSG00000154767, ENSG00000054267, ENSG00000196150, ENSG0000…	1809	1868	19235	1.40027	1.17e-05	1.67e-06	2.78e-05
GOTERM_BP_FAT	GO:0034613~cellular protein localization	79	4.32403	1.92e-08	ENSG00000105402, ENSG00000105401, ENSG00000028528, ENSG00000179218, ENSG00000215193, ENSG00000130734, ENSG00000197892, ENSG00000132661, ENSG00000183255, ENSG00000134265, ENSG00000160294, ENSG00000140464, ENSG00000100030, ENSG00000181104, ENSG00000136874, ENSG00000196497, ENSG00000113615, ENSG00000116688, ENSG00000108424, ENSG00000126883, ENSG00000075790, ENSG00000117408, ENSG00000185009, ENSG0000…	1359	411	13528	1.91337	7.11e-05	1.78e-05	3.53e-05
SP_PIR_KEYWORDS	isopeptide bond	63	3.44828	2.45e-08	ENSG00000168274, ENSG00000138795, ENSG00000101665, ENSG00000064393, ENSG00000125347, ENSG00000196331, ENSG00000198339, ENSG00000168310, ENSG00000140464, ENSG00000167635, ENSG00000078140, ENSG00000204574, ENSG00000165119, ENSG00000118058, ENSG00000108424, ENSG00000164032, ENSG00000169813, ENSG00000100813, ENSG00000197903, ENSG00000184678, ENSG00000197153, ENSG00000105968, ENSG00000184825, ENSG0000…	1809	319	19235	2.09992	1.53e-05	1.91e-06	3.64e-05
GOTERM_BP_FAT	GO:0006325~chromatin organization	74	4.05036	2.63e-08	ENSG00000128908, ENSG00000168274, ENSG00000168556, ENSG00000163041, ENSG00000124092, ENSG00000171988, ENSG00000114166, ENSG00000005483, ENSG00000147050, ENSG00000111642, ENSG00000196331, ENSG00000198339, ENSG00000178028, ENSG00000160633, ENSG00000135365, ENSG00000168283, ENSG00000155827, ENSG00000165702, ENSG00000118058, ENSG00000009954, ENSG00000164032, ENSG00000197903, ENSG00000128708, ENSG0000…	1359	378	13528	1.94874	9.75e-05	1.95e-05	4.85e-05
GOTERM_BP_FAT	GO:0006605~protein targeting	50	2.73673	2.79e-08	ENSG00000105401, ENSG00000179218, ENSG00000215193, ENSG00000130734, ENSG00000197892, ENSG00000132661, ENSG00000183255, ENSG00000160294, ENSG00000140464, ENSG00000100030, ENSG00000181104, ENSG00000196497, ENSG00000116688, ENSG00000108424, ENSG00000126883, ENSG00000117408, ENSG00000185009, ENSG00000039319, ENSG00000113916, ENSG00000047410, ENSG00000102898, ENSG00000142599, ENSG00000134809, ENSG0000…	1359	215	13528	2.31497	0.000103	1.72e-05	5.14e-05
GOTERM_BP_FAT	GO:0006886~intracellular protein transport	73	3.99562	3.75e-08	ENSG00000105402, ENSG00000105401, ENSG00000028528, ENSG00000179218, ENSG00000215193, ENSG00000130734, ENSG00000197892, ENSG00000132661, ENSG00000183255, ENSG00000134265, ENSG00000160294, ENSG00000140464, ENSG00000100030, ENSG00000181104, ENSG00000136874, ENSG00000196497, ENSG00000113615, ENSG00000116688, ENSG00000108424, ENSG00000126883, ENSG00000075790, ENSG00000117408, ENSG00000185009, ENSG0000…	1359	374	13528	1.94297	0.000139	1.99e-05	6.91e-05
GOTERM_BP_FAT	GO:0006913~nucleocytoplasmic transport	40	2.18938	5.33e-08	ENSG00000179218, ENSG00000107758, ENSG00000105329, ENSG00000132341, ENSG00000151461, ENSG00000198563, ENSG00000155561, ENSG00000132661, ENSG00000183255, ENSG00000177606, ENSG00000160294, ENSG00000131652, ENSG00000140464, ENSG00000100030, ENSG00000181104, ENSG00000119335, ENSG00000096968, ENSG00000136937, ENSG00000188529, ENSG00000196497, ENSG00000041802, ENSG00000100836, ENSG00000108424, ENSG0000…	1359	156	13528	2.5524	0.000198	2.47e-05	9.82e-05
GOTERM_CC_FAT	GO:0005694~chromosome	80	4.37876	5.5e-08	ENSG00000168274, ENSG00000175054, ENSG00000169689, ENSG00000168556, ENSG00000188312, ENSG00000163041, ENSG00000076242, ENSG00000204410, ENSG00000100038, ENSG00000111642, ENSG00000101868, ENSG00000196331, ENSG00000198339, ENSG00000156970, ENSG00000111602, ENSG00000178028, ENSG00000167771, ENSG00000122545, ENSG00000184445, ENSG00000164754, ENSG00000120253, ENSG00000155827, ENSG00000165416, ENSG0000…	1193	460	12782	1.86333	3.41e-05	3.79e-06	8.16e-05
GOTERM_CC_FAT	GO:0005730~nucleolus	109	5.96606	6.45e-08	ENSG00000161642, ENSG00000160685, ENSG00000101868, ENSG00000130826, ENSG00000177971, ENSG00000124787, ENSG00000092067, ENSG00000164934, ENSG00000122644, ENSG00000140464, ENSG00000136874, ENSG00000115289, ENSG00000120158, ENSG00000136807, ENSG00000112658, ENSG00000165119, ENSG00000140939, ENSG00000188739, ENSG00000075914, ENSG00000107625, ENSG00000179051, ENSG00000117877, ENSG00000115827, ENSG0000…	1193	698	12782	1.67313	4e-05	4e-06	9.57e-05
SP_PIR_KEYWORDS	Apoptosis	70	3.83142	7.62e-08	ENSG00000168209, ENSG00000107731, ENSG00000104689, ENSG00000103024, ENSG00000108405, ENSG00000064393, ENSG00000170248, ENSG00000099968, ENSG00000076604, ENSG00000100034, ENSG00000087074, ENSG00000213585, ENSG00000129473, ENSG00000177595, ENSG00000099860, ENSG00000104081, ENSG00000148481, ENSG00000156970, ENSG00000166971, ENSG00000185686, ENSG00000028137, ENSG00000137776, ENSG00000118689, ENSG0000…	1809	381	19235	1.95356	4.75e-05	5.28e-06	0.000113
GOTERM_BP_FAT	GO:0051169~nuclear transport	40	2.18938	7.71e-08	ENSG00000179218, ENSG00000107758, ENSG00000105329, ENSG00000132341, ENSG00000151461, ENSG00000198563, ENSG00000155561, ENSG00000132661, ENSG00000183255, ENSG00000177606, ENSG00000160294, ENSG00000131652, ENSG00000140464, ENSG00000100030, ENSG00000181104, ENSG00000119335, ENSG00000096968, ENSG00000136937, ENSG00000188529, ENSG00000196497, ENSG00000041802, ENSG00000100836, ENSG00000108424, ENSG0000…	1359	158	13528	2.5201	0.000286	3.18e-05	0.000142
GOTERM_CC_FAT	GO:0044427~chromosomal part	70	3.83142	8.05e-08	ENSG00000168274, ENSG00000175054, ENSG00000169689, ENSG00000168556, ENSG00000188312, ENSG00000163041, ENSG00000076242, ENSG00000204410, ENSG00000111642, ENSG00000101868, ENSG00000196331, ENSG00000198339, ENSG00000156970, ENSG00000111602, ENSG00000178028, ENSG00000167771, ENSG00000122545, ENSG00000184445, ENSG00000120253, ENSG00000165416, ENSG00000009954, ENSG00000164032, ENSG00000197903, ENSG0000…	1193	386	12782	1.94298	4.99e-05	4.54e-06	0.000119
GOTERM_BP_FAT	GO:0051276~chromosome organization	87	4.7619	9.18e-08	ENSG00000128908, ENSG00000168274, ENSG00000168556, ENSG00000163041, ENSG00000124092, ENSG00000204410, ENSG00000171988, ENSG00000114166, ENSG00000005483, ENSG00000147050, ENSG00000111642, ENSG00000130826, ENSG00000196331, ENSG00000198339, ENSG00000178028, ENSG00000160633, ENSG00000135365, ENSG00000168283, ENSG00000165702, ENSG00000155827, ENSG00000118058, ENSG00000009954, ENSG00000164032, ENSG0000…	1359	485	13528	1.78563	0.00034	3.4e-05	0.000169
GOTERM_CC_FAT	GO:0031975~envelope	99	5.41872	1.13e-07	ENSG00000115286, ENSG00000100075, ENSG00000123983, ENSG00000113384, ENSG00000146701, ENSG00000064393, ENSG00000140521, ENSG00000180185, ENSG00000101868, ENSG00000140464, ENSG00000164933, ENSG00000214736, ENSG00000124789, ENSG00000131174, ENSG00000196497, ENSG00000120253, ENSG00000178127, ENSG00000148339, ENSG00000126883, ENSG00000161513, ENSG00000087088, ENSG00000186298, ENSG00000134809, ENSG0000…	1193	622	12782	1.70531	7e-05	5.83e-06	0.000168
GOTERM_CC_FAT	GO:0005840~ribosome	46	2.51779	1.63e-07	ENSG00000008988, ENSG00000108107, ENSG00000118181, ENSG00000175581, ENSG00000180992, ENSG00000138326, ENSG00000148303, ENSG00000149792, ENSG00000185088, ENSG00000063177, ENSG00000145592, ENSG00000109475, ENSG00000074071, ENSG00000177971, ENSG00000177600, ENSG00000134419, ENSG00000204568, ENSG00000174748, ENSG00000089154, ENSG00000149806, ENSG00000150991, ENSG00000130255, ENSG00000136897, ENSG0000…	1193	215	12782	2.29233	0.000101	7.79e-06	0.000242
GOTERM_CC_FAT	GO:0031967~organelle envelope	98	5.36398	1.85e-07	ENSG00000115286, ENSG00000100075, ENSG00000123983, ENSG00000113384, ENSG00000146701, ENSG00000064393, ENSG00000140521, ENSG00000180185, ENSG00000101868, ENSG00000140464, ENSG00000164933, ENSG00000214736, ENSG00000124789, ENSG00000131174, ENSG00000196497, ENSG00000120253, ENSG00000178127, ENSG00000148339, ENSG00000126883, ENSG00000161513, ENSG00000087088, ENSG00000186298, ENSG00000134809, ENSG0000…	1193	620	12782	1.69353	0.000115	8.19e-06	0.000274
GOTERM_CC_FAT	GO:0022626~cytosolic ribosome	25	1.36836	1.87e-07	ENSG00000008988, ENSG00000118181, ENSG00000108107, ENSG00000148303, ENSG00000138326, ENSG00000063177, ENSG00000145592, ENSG00000109475, ENSG00000177600, ENSG00000134419, ENSG00000149806, ENSG00000130255, ENSG00000150991, ENSG00000128829, ENSG00000166441, ENSG00000198918, ENSG00000144713, ENSG00000087086, ENSG00000186468, ENSG00000168028, ENSG00000142937, ENSG00000105372, ENSG00000140988, ENSG0000…	1193	81	12782	3.30684	0.000116	7.75e-06	0.000278
SP_PIR_KEYWORDS	methylation	50	2.73673	1.95e-07	ENSG00000168274, ENSG00000163041, ENSG00000176953, ENSG00000174021, ENSG00000172660, ENSG00000198339, ENSG00000196331, ENSG00000059769, ENSG00000136450, ENSG00000165502, ENSG00000172007, ENSG00000169750, ENSG00000165119, ENSG00000126945, ENSG00000197903, ENSG00000181467, ENSG00000184678, ENSG00000197153, ENSG00000184825, ENSG00000184260, ENSG00000170144, ENSG00000096746, ENSG00000180573, ENSG0000…	1809	242	19235	2.19689	0.000121	1.21e-05	0.000289
SP_PIR_KEYWORDS	zinc-finger	224	12.2605	1.98e-07	ENSG00000197323, ENSG00000161642, ENSG00000183496, ENSG00000160685, ENSG00000080802, ENSG00000171425, ENSG00000136878, ENSG00000171219, ENSG00000140464, ENSG00000136870, ENSG00000115289, ENSG00000133606, ENSG00000168283, ENSG00000169957, ENSG00000106785, ENSG00000078487, ENSG00000165702, ENSG00000009954, ENSG00000182670, ENSG00000196150, ENSG00000148200, ENSG00000142599, ENSG00000196793, ENSG0000…	1809	1718	19235	1.38637	0.000123	1.12e-05	0.000294
INTERPRO	IPR012677:Nucleotide-binding, alpha-beta plait	47	2.57252	2.12e-07	ENSG00000119314, ENSG00000161547, ENSG00000147274, ENSG00000138326, ENSG00000122566, ENSG00000131013, ENSG00000115128, ENSG00000080802, ENSG00000005189, ENSG00000152795, ENSG00000198000, ENSG00000172660, ENSG00000204356, ENSG00000063244, ENSG00000182944, ENSG00000125944, ENSG00000131051, ENSG00000137776, ENSG00000136450, ENSG00000160633, ENSG00000130254, ENSG00000188529, ENSG00000160201, ENSG0000…	1635	213	16659	2.24827	0.00044	0.00044	0.000367
SP_PIR_KEYWORDS	ribosomal protein	42	2.29885	2.42e-07	ENSG00000008988, ENSG00000108107, ENSG00000118181, ENSG00000175581, ENSG00000180992, ENSG00000138326, ENSG00000148303, ENSG00000149792, ENSG00000185088, ENSG00000063177, ENSG00000145592, ENSG00000109475, ENSG00000074071, ENSG00000177971, ENSG00000177600, ENSG00000134419, ENSG00000204568, ENSG00000174748, ENSG00000149806, ENSG00000150991, ENSG00000130255, ENSG00000136897, ENSG00000165502, ENSG0000…	1809	188	19235	2.37545	0.000151	1.26e-05	0.00036
GOTERM_MF_FAT	GO:0003677~DNA binding	308	16.8582	2.83e-07	ENSG00000197323, ENSG00000168274, ENSG00000161642, ENSG00000160685, ENSG00000160199, ENSG00000076242, ENSG00000169136, ENSG00000112592, ENSG00000171425, ENSG00000068323, ENSG00000168310, ENSG00000140464, ENSG00000104903, ENSG00000159592, ENSG00000136870, ENSG00000141905, ENSG00000121211, ENSG00000100479, ENSG00000169957, ENSG00000165702, ENSG00000009954, ENSG00000197153, ENSG00000113658, ENSG0000…	1328	2331	12983	1.29177	0.000337	0.000168	0.000457
SP_PIR_KEYWORDS	Transcription	261	14.2857	3.2e-07	ENSG00000197323, ENSG00000161642, ENSG00000160685, ENSG00000169136, ENSG00000064393, ENSG00000110768, ENSG00000112592, ENSG00000080802, ENSG00000114166, ENSG00000171425, ENSG00000068323, ENSG00000168310, ENSG00000111602, ENSG00000140464, ENSG00000104903, ENSG00000159592, ENSG00000136870, ENSG00000115289, ENSG00000141905, ENSG00000168283, ENSG00000169957, ENSG00000165702, ENSG00000009954, ENSG0000…	1809	2071	19235	1.34003	0.000199	1.53e-05	0.000475
GOTERM_CC_FAT	GO:0044451~nucleoplasm part	89	4.87137	3.93e-07	ENSG00000180182, ENSG00000198231, ENSG00000168556, ENSG00000138795, ENSG00000160199, ENSG00000161547, ENSG00000101665, ENSG00000064393, ENSG00000169136, ENSG00000112561, ENSG00000110768, ENSG00000115207, ENSG00000112592, ENSG00000198563, ENSG00000114166, ENSG00000005483, ENSG00000111642, ENSG00000130826, ENSG00000099917, ENSG00000178028, ENSG00000140464, ENSG00000125484, ENSG00000129173, ENSG0000…	1193	555	12782	1.71813	0.000244	1.52e-05	0.000583
INTERPRO	IPR000504:RNA recognition motif, RNP-1	46	2.51779	4.18e-07	ENSG00000159082, ENSG00000119314, ENSG00000161547, ENSG00000147274, ENSG00000078269, ENSG00000122566, ENSG00000131013, ENSG00000115128, ENSG00000080802, ENSG00000005189, ENSG00000152795, ENSG00000198000, ENSG00000172660, ENSG00000204356, ENSG00000063244, ENSG00000182944, ENSG00000125944, ENSG00000131051, ENSG00000137776, ENSG00000136450, ENSG00000160633, ENSG00000130254, ENSG00000188529, ENSG0000…	1635	211	16659	2.2213	0.000866	0.000433	0.000721
GOTERM_BP_FAT	GO:0034101~erythrocyte homeostasis	19	1.03996	5.31e-07	ENSG00000143479, ENSG00000172331, ENSG00000160199, ENSG00000112715, ENSG00000100813, ENSG00000070495, ENSG00000138326, ENSG00000113658, ENSG00000113916, ENSG00000005483, ENSG00000089472, ENSG00000162367, ENSG00000117450, ENSG00000105372, ENSG00000164587, ENSG00000105610, ENSG00000136381, ENSG00000105612, ENSG00000162769	1359	49	13528	3.85986	0.00196792	0.000179	0.000979
GOTERM_BP_FAT	GO:0044265~cellular macromolecule catabolic process	115	6.29447	5.69e-07	ENSG00000197323, ENSG00000156587, ENSG00000109189, ENSG00000084073, ENSG00000076242, ENSG00000222028, ENSG00000105771, ENSG00000110768, ENSG00000164663, ENSG00000070010, ENSG00000130734, ENSG00000080802, ENSG00000086102, ENSG00000142230, ENSG00000156970, ENSG00000136878, ENSG00000126261, ENSG00000078140, ENSG00000170185, ENSG00000161040, ENSG00000169062, ENSG00000135655, ENSG00000166348, ENSG0000…	1359	725	13528	1.57897	0.00210905	0.000176	0.0010492
SP_PIR_KEYWORDS	cytoplasm	391	21.4012	5.95e-07	ENSG00000152904, ENSG00000126878, ENSG00000183496, ENSG00000170759, ENSG00000113384, ENSG00000064393, ENSG00000169136, ENSG00000156876, ENSG00000130734, ENSG00000080802, ENSG00000156970, ENSG00000136878, ENSG00000171219, ENSG00000166971, ENSG00000128585, ENSG00000110665, ENSG00000065989, ENSG00000104218, ENSG00000136877, ENSG00000078140, ENSG00000137824, ENSG00000196497, ENSG00000158006, ENSG0000…	1809	3332	19235	1.24774	0.000371	2.65e-05	0.000884
GOTERM_BP_FAT	GO:0006606~protein import into nucleus	26	1.4231	6.46e-07	ENSG00000105329, ENSG00000107758, ENSG00000132341, ENSG00000155561, ENSG00000183255, ENSG00000177606, ENSG00000160294, ENSG00000140464, ENSG00000181104, ENSG00000100030, ENSG00000096968, ENSG00000196497, ENSG00000108424, ENSG00000117408, ENSG00000113916, ENSG00000047410, ENSG00000069399, ENSG00000102898, ENSG00000071553, ENSG00000142599, ENSG00000113119, ENSG00000166037, ENSG00000106803, ENSG0000…	1359	86	13528	3.00946	0.00239211	0.000184	0.00119019
SP_PIR_KEYWORDS	Proto-oncogene	47	2.57252	6.58e-07	ENSG00000083168, ENSG00000073921, ENSG00000173821, ENSG00000157764, ENSG00000173848, ENSG00000172660, ENSG00000107968, ENSG00000078403, ENSG00000068323, ENSG00000182944, ENSG00000177606, ENSG00000100311, ENSG00000140464, ENSG00000091436, ENSG00000157557, ENSG00000119335, ENSG00000104903, ENSG00000118689, ENSG00000198795, ENSG00000138674, ENSG00000108292, ENSG00000006468, ENSG00000096968, ENSG0000…	1809	230	19235	2.17282	0.00041	2.73e-05	0.000977
SP_PIR_KEYWORDS	repressor	74	4.05036	7.16e-07	ENSG00000197323, ENSG00000160685, ENSG00000124092, ENSG00000155508, ENSG00000204356, ENSG00000086102, ENSG00000126368, ENSG00000168310, ENSG00000178028, ENSG00000185686, ENSG00000178951, ENSG00000129173, ENSG00000167771, ENSG00000137776, ENSG00000198795, ENSG00000160633, ENSG00000135365, ENSG00000115289, ENSG00000198791, ENSG00000168283, ENSG00000165702, ENSG00000074800, ENSG00000065526, ENSG0000…	1809	435	19235	1.80882	0.000446	2.79e-05	0.00106292
GOTERM_BP_FAT	GO:0033365~protein localization in organelle	36	1.97044	7.49e-07	ENSG00000107758, ENSG00000105329, ENSG00000122862, ENSG00000132341, ENSG00000130204, ENSG00000110711, ENSG00000155561, ENSG00000183255, ENSG00000177606, ENSG00000160294, ENSG00000140464, ENSG00000100030, ENSG00000181104, ENSG00000096968, ENSG00000196497, ENSG00000116688, ENSG00000108424, ENSG00000117408, ENSG00000173171, ENSG00000113916, ENSG00000175768, ENSG00000047410, ENSG00000069399, ENSG0000…	1359	146	13528	2.4545	0.00277284	0.000198	0.00137988
SP_PIR_KEYWORDS	transcription regulation	254	13.9026	7.58e-07	ENSG00000197323, ENSG00000161642, ENSG00000160685, ENSG00000169136, ENSG00000064393, ENSG00000110768, ENSG00000112592, ENSG00000080802, ENSG00000114166, ENSG00000171425, ENSG00000068323, ENSG00000168310, ENSG00000111602, ENSG00000140464, ENSG00000104903, ENSG00000159592, ENSG00000136870, ENSG00000115289, ENSG00000141905, ENSG00000168283, ENSG00000169957, ENSG00000165702, ENSG00000009954, ENSG0000…	1809	2026	19235	1.33305	0.000472	2.78e-05	0.00112567
GOTERM_BP_FAT	GO:0045184~establishment of protein localization	120	6.56814	7.59e-07	ENSG00000064419, ENSG00000028528, ENSG00000130734, ENSG00000122958, ENSG00000140464, ENSG00000166971, ENSG00000214736, ENSG00000136874, ENSG00000124789, ENSG00000196497, ENSG00000120253, ENSG00000075790, ENSG00000126883, ENSG00000185009, ENSG00000113916, ENSG00000138768, ENSG00000072958, ENSG00000143486, ENSG00000142599, ENSG00000134809, ENSG00000152700, ENSG00000124222, ENSG00000166037, ENSG0000…	1359	769	13528	1.55335	0.00281295	0.000188	0.00139987
GOTERM_BP_FAT	GO:0015031~protein transport	119	6.51341	8.25e-07	ENSG00000064419, ENSG00000028528, ENSG00000130734, ENSG00000122958, ENSG00000140464, ENSG00000166971, ENSG00000214736, ENSG00000136874, ENSG00000124789, ENSG00000196497, ENSG00000120253, ENSG00000075790, ENSG00000126883, ENSG00000185009, ENSG00000113916, ENSG00000138768, ENSG00000072958, ENSG00000143486, ENSG00000142599, ENSG00000134809, ENSG00000152700, ENSG00000124222, ENSG00000166037, ENSG0000…	1359	762	13528	1.55456	0.00305671	0.000191	0.00152136
SMART	SM00360:RRM	46	2.51779	8.3e-07	ENSG00000159082, ENSG00000119314, ENSG00000161547, ENSG00000147274, ENSG00000078269, ENSG00000122566, ENSG00000131013, ENSG00000115128, ENSG00000080802, ENSG00000005189, ENSG00000152795, ENSG00000198000, ENSG00000172660, ENSG00000204356, ENSG00000063244, ENSG00000182944, ENSG00000125944, ENSG00000131051, ENSG00000137776, ENSG00000136450, ENSG00000160633, ENSG00000130254, ENSG00000188529, ENSG0000…	919	211	9079	2.15376	0.000281	0.000281	0.00112919
GOTERM_BP_FAT	GO:0051170~nuclear import	26	1.4231	1.04e-06	ENSG00000105329, ENSG00000107758, ENSG00000132341, ENSG00000155561, ENSG00000183255, ENSG00000177606, ENSG00000160294, ENSG00000140464, ENSG00000181104, ENSG00000100030, ENSG00000096968, ENSG00000196497, ENSG00000108424, ENSG00000117408, ENSG00000113916, ENSG00000047410, ENSG00000069399, ENSG00000102898, ENSG00000071553, ENSG00000142599, ENSG00000113119, ENSG00000166037, ENSG00000106803, ENSG0000…	1359	88	13528	2.94107	0.00384437	0.000227	0.00191414
GOTERM_CC_FAT	GO:0044445~cytosolic part	35	1.91571	1.07e-06	ENSG00000008988, ENSG00000044574, ENSG00000108107, ENSG00000118181, ENSG00000078142, ENSG00000148303, ENSG00000138326, ENSG00000063177, ENSG00000145592, ENSG00000109475, ENSG00000177600, ENSG00000134419, ENSG00000051382, ENSG00000149806, ENSG00000150991, ENSG00000130255, ENSG00000166441, ENSG00000126432, ENSG00000074800, ENSG00000198918, ENSG00000144713, ENSG00000087086, ENSG00000186468, ENSG0000…	1193	152	12782	2.46708	0.000666	3.92e-05	0.00159477
SP_PIR_KEYWORDS	metal-binding	352	19.2666	1.1e-06	ENSG00000197323, ENSG00000115286, ENSG00000152904, ENSG00000161642, ENSG00000160685, ENSG00000084073, ENSG00000183496, ENSG00000163788, ENSG00000185015, ENSG00000080802, ENSG00000171425, ENSG00000136878, ENSG00000171219, ENSG00000140464, ENSG00000065989, ENSG00000035687, ENSG00000136870, ENSG00000133606, ENSG00000115289, ENSG00000173566, ENSG00000168283, ENSG00000106785, ENSG00000169957, ENSG0000…	1809	2972	19235	1.25935	0.000682	3.79e-05	0.00162681
GOTERM_BP_FAT	GO:0034504~protein localization in nucleus	27	1.47783	1.12e-06	ENSG00000105329, ENSG00000107758, ENSG00000132341, ENSG00000155561, ENSG00000183255, ENSG00000177606, ENSG00000160294, ENSG00000140464, ENSG00000181104, ENSG00000100030, ENSG00000096968, ENSG00000196497, ENSG00000108424, ENSG00000117408, ENSG00000113916, ENSG00000047410, ENSG00000069399, ENSG00000102898, ENSG00000071553, ENSG00000142599, ENSG00000113119, ENSG00000166037, ENSG00000106803, ENSG0000…	1359	94	13528	2.85924	0.00413456	0.00023	0.00205893
GOTERM_BP_FAT	GO:0016071~mRNA metabolic process	68	3.72195	1.15e-06	ENSG00000119314, ENSG00000161547, ENSG00000076242, ENSG00000064607, ENSG00000170860, ENSG00000105771, ENSG00000198563, ENSG00000125944, ENSG00000136450, ENSG00000136937, ENSG00000169062, ENSG00000165119, ENSG00000137574, ENSG00000126945, ENSG00000169813, ENSG00000140939, ENSG00000151065, ENSG00000140694, ENSG00000138767, ENSG00000148090, ENSG00000172409, ENSG00000170144, ENSG00000096746, ENSG0000…	1359	370	13528	1.82945	0.00424915	0.000224	0.00211612
SP_PIR_KEYWORDS	chromatin regulator	44	2.40832	1.16e-06	ENSG00000102974, ENSG00000168556, ENSG00000101945, ENSG00000083168, ENSG00000076108, ENSG00000124092, ENSG00000153147, ENSG00000087152, ENSG00000111875, ENSG00000122565, ENSG00000171988, ENSG00000005483, ENSG00000147050, ENSG00000111642, ENSG00000183337, ENSG00000178028, ENSG00000106462, ENSG00000135365, ENSG00000168283, ENSG00000117222, ENSG00000163961, ENSG00000165702, ENSG00000155827, ENSG0000…	1809	213	19235	2.19648	0.000723	3.81e-05	0.00172323
UP_SEQ_FEATURE	cross-link:Glycyl lysine isopeptide (Lys-Gly) (interchain with G-Cter in ubiquitin)	42	2.29885	1.35e-06	ENSG00000168274, ENSG00000008988, ENSG00000179262, ENSG00000196787, ENSG00000124535, ENSG00000132341, ENSG00000196747, ENSG00000130706, ENSG00000077458, ENSG00000124635, ENSG00000196331, ENSG00000187990, ENSG00000184270, ENSG00000119335, ENSG00000117289, ENSG00000175073, ENSG00000150991, ENSG00000203813, ENSG00000129993, ENSG00000185130, ENSG00000204574, ENSG00000165119, ENSG00000174437, ENSG0000…	1807	199	19113	2.23237	0.0053969	0.0027021	0.00250626
GOTERM_BP_FAT	GO:0006414~translational elongation	28	1.53257	1.45e-06	ENSG00000008988, ENSG00000108107, ENSG00000118181, ENSG00000148303, ENSG00000138326, ENSG00000104529, ENSG00000063177, ENSG00000145592, ENSG00000109475, ENSG00000177600, ENSG00000167658, ENSG00000134419, ENSG00000174748, ENSG00000149806, ENSG00000130255, ENSG00000150991, ENSG00000166441, ENSG00000126945, ENSG00000198918, ENSG00000144713, ENSG00000186468, ENSG00000168028, ENSG00000142937, ENSG0000…	1359	101	13528	2.75963	0.00537029	0.000269	0.00267595
SP_PIR_KEYWORDS	protein transport	79	4.32403	1.66e-06	ENSG00000064419, ENSG00000105402, ENSG00000034053, ENSG00000028528, ENSG00000168172, ENSG00000170248, ENSG00000215193, ENSG00000130734, ENSG00000132661, ENSG00000134265, ENSG00000111540, ENSG00000122958, ENSG00000166971, ENSG00000214736, ENSG00000124789, ENSG00000196497, ENSG00000113615, ENSG00000172007, ENSG00000120253, ENSG00000108424, ENSG00000126883, ENSG00000031823, ENSG00000075790, ENSG0000…	1809	485	19235	1.73196	0.00103093	5.16e-05	0.00245782
KEGG_PATHWAY	hsa03010:Ribosome	26	1.4231	1.84e-06	ENSG00000008988, ENSG00000108107, ENSG00000118181, ENSG00000148303, ENSG00000138326, ENSG00000185088, ENSG00000063177, ENSG00000145592, ENSG00000109475, ENSG00000177600, ENSG00000134419, ENSG00000174748, ENSG00000149806, ENSG00000165502, ENSG00000130255, ENSG00000166441, ENSG00000126945, ENSG00000198918, ENSG00000144713, ENSG00000186468, ENSG00000168028, ENSG00000142937, ENSG00000105372, ENSG0000…	539	87	5085	2.8194	0.000326	0.000326	0.00226428
GOTERM_BP_FAT	GO:0006412~translation	62	3.39354	1.9e-06	ENSG00000180992, ENSG00000148303, ENSG00000063177, ENSG00000145592, ENSG00000151247, ENSG00000134419, ENSG00000204568, ENSG00000174748, ENSG00000106105, ENSG00000145191, ENSG00000165502, ENSG00000130312, ENSG00000204574, ENSG00000166441, ENSG00000172590, ENSG00000126945, ENSG00000198918, ENSG00000144713, ENSG00000198015, ENSG00000047410, ENSG00000130741, ENSG00000096080, ENSG00000142937, ENSG0000…	1359	331	13528	1.86457	0.0070262	0.000336	0.00350397
GOTERM_BP_FAT	GO:0016568~chromatin modification	54	2.95567	2.03e-06	ENSG00000128908, ENSG00000168556, ENSG00000124092, ENSG00000171988, ENSG00000005483, ENSG00000114166, ENSG00000147050, ENSG00000111642, ENSG00000178028, ENSG00000135365, ENSG00000168283, ENSG00000155827, ENSG00000165702, ENSG00000118058, ENSG00000009954, ENSG00000128708, ENSG00000080839, ENSG00000173473, ENSG00000143258, ENSG00000048649, ENSG00000162521, ENSG00000111653, ENSG00000142599, ENSG0000…	1359	274	13528	1.96181	0.0074877	0.000342	0.00373498
GOTERM_MF_FAT	GO:0000166~nucleotide binding	292	15.9825	2.61e-06	ENSG00000123983, ENSG00000154310, ENSG00000078142, ENSG00000170759, ENSG00000176890, ENSG00000076242, ENSG00000071539, ENSG00000064393, ENSG00000133275, ENSG00000163788, ENSG00000080802, ENSG00000103222, ENSG00000156970, ENSG00000171219, ENSG00000035687, ENSG00000078140, ENSG00000136877, ENSG00000178127, ENSG00000009954, ENSG00000099899, ENSG00000170606, ENSG00000130741, ENSG00000099622, ENSG0000…	1328	2245	12983	1.27158	0.00309374	0.00103231	0.00420813
GOTERM_CC_FAT	GO:0000785~chromatin	41	2.24412	2.64e-06	ENSG00000168274, ENSG00000175054, ENSG00000168556, ENSG00000163041, ENSG00000101868, ENSG00000111642, ENSG00000198339, ENSG00000196331, ENSG00000111602, ENSG00000167771, ENSG00000009954, ENSG00000164032, ENSG00000197903, ENSG00000184678, ENSG00000105968, ENSG00000197153, ENSG00000173473, ENSG00000054267, ENSG00000184825, ENSG00000184260, ENSG00000162521, ENSG00000180573, ENSG00000187531, ENSG0000…	1193	200	12782	2.1964	0.00163609	9.1e-05	0.003918
GOTERM_BP_FAT	GO:0034621~cellular macromolecular complex subunit organization	65	3.55774	2.82e-06	ENSG00000115286, ENSG00000168274, ENSG00000137267, ENSG00000112029, ENSG00000163041, ENSG00000179218, ENSG00000076242, ENSG00000108064, ENSG00000073921, ENSG00000178057, ENSG00000196331, ENSG00000198339, ENSG00000136450, ENSG00000136937, ENSG00000196497, ENSG00000137574, ENSG00000108424, ENSG00000164032, ENSG00000117408, ENSG00000197903, ENSG00000184678, ENSG00000170606, ENSG00000197153, ENSG0000…	1359	357	13528	1.81242	0.0104174	0.000455	0.00520401
GOTERM_BP_FAT	GO:0009057~macromolecule catabolic process	119	6.51341	2.85e-06	ENSG00000197323, ENSG00000156587, ENSG00000109189, ENSG00000084073, ENSG00000076242, ENSG00000222028, ENSG00000105771, ENSG00000110768, ENSG00000164663, ENSG00000070010, ENSG00000130734, ENSG00000080802, ENSG00000086102, ENSG00000142230, ENSG00000156970, ENSG00000136878, ENSG00000126261, ENSG00000078140, ENSG00000104774, ENSG00000170185, ENSG00000161040, ENSG00000169062, ENSG00000135655, ENSG0000…	1359	781	13528	1.51674	0.0105108	0.00044	0.00525091
SP_PIR_KEYWORDS	zinc	267	14.6141	3.27e-06	ENSG00000197323, ENSG00000161642, ENSG00000084073, ENSG00000160685, ENSG00000183496, ENSG00000185015, ENSG00000080802, ENSG00000171425, ENSG00000136878, ENSG00000171219, ENSG00000140464, ENSG00000136870, ENSG00000115289, ENSG00000133606, ENSG00000168283, ENSG00000106785, ENSG00000169957, ENSG00000078487, ENSG00000165702, ENSG00000009954, ENSG00000182670, ENSG00000157227, ENSG00000196150, ENSG0000…	1809	2189	19235	1.29694	0.00203507	9.7e-05	0.00485412
GOTERM_CC_FAT	GO:0031090~organelle membrane	147	8.04598	3.65e-06	ENSG00000115286, ENSG00000100075, ENSG00000123983, ENSG00000125744, ENSG00000064393, ENSG00000146701, ENSG00000140521, ENSG00000180185, ENSG00000140464, ENSG00000166971, ENSG00000164933, ENSG00000214736, ENSG00000051108, ENSG00000131174, ENSG00000111885, ENSG00000148339, ENSG00000178127, ENSG00000070526, ENSG00000161513, ENSG00000070731, ENSG00000087088, ENSG00000138768, ENSG00000186298, ENSG0000…	1193	1096	12782	1.43703	0.00226038	0.000119	0.00541466
GOTERM_BP_FAT	GO:0034622~cellular macromolecular complex assembly	59	3.22934	4.74e-06	ENSG00000115286, ENSG00000168274, ENSG00000137267, ENSG00000163041, ENSG00000112029, ENSG00000179218, ENSG00000076242, ENSG00000108064, ENSG00000073921, ENSG00000178057, ENSG00000196331, ENSG00000198339, ENSG00000136450, ENSG00000136937, ENSG00000196497, ENSG00000137574, ENSG00000108424, ENSG00000164032, ENSG00000197903, ENSG00000117408, ENSG00000184678, ENSG00000170606, ENSG00000197153, ENSG0000…	1359	318	13528	1.84688	0.0174265	0.000703	0.00873614
SP_PIR_KEYWORDS	ubl conjugation pathway	80	4.37876	5.71e-06	ENSG00000197323, ENSG00000156587, ENSG00000112029, ENSG00000109189, ENSG00000105879, ENSG00000184787, ENSG00000119318, ENSG00000104343, ENSG00000164663, ENSG00000070010, ENSG00000130734, ENSG00000080802, ENSG00000122741, ENSG00000086102, ENSG00000186591, ENSG00000142230, ENSG00000136878, ENSG00000126261, ENSG00000160445, ENSG00000164934, ENSG00000162413, ENSG00000078140, ENSG00000133606, ENSG0000…	1809	509	19235	1.67119	0.00354887	0.000162	0.00847118
SP_PIR_KEYWORDS	chromosomal rearrangement	51	2.79146	6.22e-06	ENSG00000197323, ENSG00000073921, ENSG00000148303, ENSG00000172660, ENSG00000068323, ENSG00000140464, ENSG00000104903, ENSG00000118689, ENSG00000198795, ENSG00000108292, ENSG00000136802, ENSG00000118058, ENSG00000169696, ENSG00000126883, ENSG00000164985, ENSG00000113916, ENSG00000085832, ENSG00000047410, ENSG00000182158, ENSG00000143294, ENSG00000138336, ENSG00000162367, ENSG00000163655, ENSG0000…	1809	279	19235	1.94366	0.00386853	0.000169	0.00923565
GOTERM_CC_FAT	GO:0030530~heterogeneous nuclear ribonucleoprotein complex	10	0.547345	6.3e-06	ENSG00000153187, ENSG00000125944, ENSG00000165119, ENSG00000147274, ENSG00000126945, ENSG00000169813, ENSG00000096746, ENSG00000122566, ENSG00000152795, ENSG00000125970	1193	17	12782	6.30245	0.0039001	0.000195	0.00935007
NT - unique
Category	Term	Count	%	PValue	Genes	List Total	Pop Hits	Pop Total	Fold Enrichment	Bonferroni	Benjamini	FDR
INTERPRO	IPR007125:Histone core	8	6.29921	1.66539e-08	ENSG00000188987, ENSG00000184260, ENSG00000196331, ENSG00000198339, ENSG00000184270, ENSG00000196747, ENSG00000197153, ENSG00000185130, ENSG00000124635	111	45	16659	26.6811	4.79631e-06	4.79631e-06	2.21161e-05
SP_PIR_KEYWORDS	nucleosome core	8	6.29921	2.30664e-08	ENSG00000188987, ENSG00000184260, ENSG00000196331, ENSG00000198339, ENSG00000184270, ENSG00000196747, ENSG00000197153, ENSG00000185130, ENSG00000124635	125	48	19235	25.6467	4.86699e-06	4.86699e-06	2.91646e-05
GOTERM_CC_FAT	GO:0000786~nucleosome	8	6.29921	2.93641e-07	ENSG00000188987, ENSG00000184260, ENSG00000196331, ENSG00000198339, ENSG00000184270, ENSG00000196747, ENSG00000197153, ENSG00000185130, ENSG00000124635	92	63	12782	17.6425	6.01947e-05	6.01947e-05	0.000369536
SP_PIR_KEYWORDS	isopeptide bond	13	10.2362	1.06789e-06	ENSG00000188987, ENSG00000139644, ENSG00000196747, ENSG00000166266, ENSG00000197153, ENSG00000077458, ENSG00000124635, ENSG00000184260, ENSG00000198339, ENSG00000196331, ENSG00000184270, ENSG00000105610, ENSG00000185130, ENSG00000073009	125	319	19235	6.27097	0.000225299	0.000112656	0.00135021
GOTERM_BP_FAT	GO:0006334~nucleosome assembly	8	6.29921	2.26033e-06	ENSG00000188987, ENSG00000184260, ENSG00000196331, ENSG00000198339, ENSG00000184270, ENSG00000196747, ENSG00000197153, ENSG00000185130, ENSG00000124635	98	84	13528	13.1467	0.00297694	0.00297694	0.00369712
GOTERM_CC_FAT	GO:0032993~protein-DNA complex	8	6.29921	2.49792e-06	ENSG00000188987, ENSG00000184260, ENSG00000196331, ENSG00000198339, ENSG00000184270, ENSG00000196747, ENSG00000197153, ENSG00000185130, ENSG00000124635	92	86	12782	12.9242	0.000511944	0.000256005	0.0031435
GOTERM_BP_FAT	GO:0031497~chromatin assembly	8	6.29921	2.86553e-06	ENSG00000188987, ENSG00000184260, ENSG00000196331, ENSG00000198339, ENSG00000184270, ENSG00000196747, ENSG00000197153, ENSG00000185130, ENSG00000124635	98	87	13528	12.6934	0.00377251	0.00188804	0.00468701
GOTERM_BP_FAT	GO:0006325~chromatin organization	14	11.0236	2.87174e-06	ENSG00000188987, ENSG00000076108, ENSG00000119048, ENSG00000196747, ENSG00000197153, ENSG00000124635, ENSG00000111653, ENSG00000184260, ENSG00000198339, ENSG00000196331, ENSG00000184270, ENSG00000172530, ENSG00000105610, ENSG00000132510, ENSG00000185130	98	378	13528	5.11262	0.00378066	0.00126181	0.00469715
SP_PIR_KEYWORDS	methylation	11	8.66142	3.84161e-06	ENSG00000172007, ENSG00000188987, ENSG00000184260, ENSG00000196331, ENSG00000198339, ENSG00000054118, ENSG00000184270, ENSG00000196747, ENSG00000197153, ENSG00000123728, ENSG00000185130, ENSG00000124635	125	242	19235	6.99455	0.000810253	0.000270157	0.00485714
GOTERM_BP_FAT	GO:0065004~protein-DNA complex assembly	8	6.29921	3.8778e-06	ENSG00000188987, ENSG00000184260, ENSG00000196331, ENSG00000198339, ENSG00000184270, ENSG00000196747, ENSG00000197153, ENSG00000185130, ENSG00000124635	98	91	13528	12.1355	0.00510176	0.00127789	0.00634267
GOTERM_BP_FAT	GO:0034728~nucleosome organization	8	6.29921	4.4862e-06	ENSG00000188987, ENSG00000184260, ENSG00000196331, ENSG00000198339, ENSG00000184270, ENSG00000196747, ENSG00000197153, ENSG00000185130, ENSG00000124635	98	93	13528	11.8745	0.00589984	0.00118276	0.00733776
UP_SEQ_FEATURE	cross-link:Glycyl lysine isopeptide (Lys-Gly) (interchain with G-Cter in ubiquitin)	10	7.87402	6.06732e-06	ENSG00000184260, ENSG00000196331, ENSG00000139644, ENSG00000184270, ENSG00000196747, ENSG00000077458, ENSG00000197153, ENSG00000185130, ENSG00000124635, ENSG00000073009	125	199	19113	7.68362	0.00293833	0.00293833	0.00869942
NTHT - unique
Category	Term	Count	%	PValue	Genes	List Total	Pop Hits	Pop Total	Fold Enrichment	Bonferroni	Benjamini	FDR
GOTERM_BP_FAT	GO:0010498~proteasomal protein catabolic process	7	4.86111	0.000106547	ENSG00000115233, ENSG00000158022, ENSG00000095261, ENSG00000156970, ENSG00000106803, ENSG00000004897, ENSG00000150991	101	102	13528	9.192	0.0924108	0.0924108	0.166188
GOTERM_BP_FAT	GO:0043161~proteasomal ubiquitin-dependent protein catabolic process	7	4.86111	0.000106547	ENSG00000115233, ENSG00000158022, ENSG00000095261, ENSG00000156970, ENSG00000106803, ENSG00000004897, ENSG00000150991	101	102	13528	9.192	0.0924108	0.0924108	0.166188
NTCL - unique
Category	Term	Count	%	PValue	Genes	List Total	Pop Hits	Pop Total	Fold Enrichment	Bonferroni	Benjamini	FDR
SP_PIR_KEYWORDS	phosphoprotein	465	54.4496	3.64271e-25	ENSG00000170759, ENSG00000087074, ENSG00000156876, ENSG00000103222, ENSG00000068323, ENSG00000171219, ENSG00000104218, ENSG00000159592, ENSG00000065989, ENSG00000141905, ENSG00000196497, ENSG00000006453, ENSG00000169957, ENSG00000166441, ENSG00000166348, ENSG00000170271, ENSG00000170606, ENSG00000167716, ENSG00000054267, ENSG00000186298, ENSG00000110367, ENSG00000065970, ENSG00000117676, ENSG0000…	848	7263	19235	1.45222	1.72664e-22	1.72664e-22	5.20625e-22
SP_PIR_KEYWORDS	acetylation	198	23.185	1.03253e-14	ENSG00000152904, ENSG00000120265, ENSG00000170759, ENSG00000168310, ENSG00000111602, ENSG00000164934, ENSG00000078140, ENSG00000089154, ENSG00000196497, ENSG00000166441, ENSG00000062485, ENSG00000009954, ENSG00000087086, ENSG00000170606, ENSG00000113658, ENSG00000087088, ENSG00000186298, ENSG00000117505, ENSG00000187531, ENSG00000159079, ENSG00000186184, ENSG00000104522, ENSG00000104524, ENSG0000…	848	2635	19235	1.70444	4.89409e-12	2.44704e-12	1.47549e-11
SP_PIR_KEYWORDS	nucleus	272	31.8501	1.53931e-11	ENSG00000161642, ENSG00000137720, ENSG00000154310, ENSG00000169136, ENSG00000171425, ENSG00000068323, ENSG00000164934, ENSG00000168310, ENSG00000111602, ENSG00000104903, ENSG00000159592, ENSG00000141905, ENSG00000121211, ENSG00000168283, ENSG00000196497, ENSG00000169957, ENSG00000120253, ENSG00000009954, ENSG00000087085, ENSG00000113658, ENSG00000054267, ENSG00000099622, ENSG00000186298, ENSG0000…	848	4283	19235	1.44051	7.29634e-09	2.43211e-09	2.20003e-08
UP_SEQ_FEATURE	mutagenesis site	145	16.9789	7.70906e-09	ENSG00000204315, ENSG00000154310, ENSG00000196923, ENSG00000107731, ENSG00000101665, ENSG00000087074, ENSG00000106400, ENSG00000103222, ENSG00000125347, ENSG00000168310, ENSG00000177628, ENSG00000118689, ENSG00000133606, ENSG00000006453, ENSG00000136807, ENSG00000125753, ENSG00000009954, ENSG00000087085, ENSG00000113658, ENSG00000135945, ENSG00000138767, ENSG00000087088, ENSG00000138768, ENSG0000…	846	2045	19113	1.60189	1.64587e-05	1.64587e-05	1.33554e-05
GOTERM_CC_FAT	GO:0005829~cytosol	97	11.3583	9.46224e-08	ENSG00000101665, ENSG00000103024, ENSG00000133275, ENSG00000065989, ENSG00000118689, ENSG00000166441, ENSG00000125753, ENSG00000140939, ENSG00000183696, ENSG00000113658, ENSG00000087086, ENSG00000087088, ENSG00000138768, ENSG00000072958, ENSG00000159335, ENSG00000159079, ENSG00000176248, ENSG00000108107, ENSG00000108479, ENSG00000167965, ENSG00000110711, ENSG00000104529, ENSG00000187840, ENSG0000…	543	1330	12782	1.7168	4.59854e-05	4.59854e-05	0.000135716
GOTERM_CC_FAT	GO:0031981~nuclear lumen	102	11.9438	2.35381e-07	ENSG00000180182, ENSG00000161642, ENSG00000101665, ENSG00000169136, ENSG00000101868, ENSG00000130826, ENSG00000177971, ENSG00000124787, ENSG00000164934, ENSG00000167771, ENSG00000124789, ENSG00000135365, ENSG00000198791, ENSG00000169957, ENSG00000136807, ENSG00000112658, ENSG00000106789, ENSG00000140939, ENSG00000113658, ENSG00000099622, ENSG00000186298, ENSG00000143013, ENSG00000117676, ENSG0000…	543	1450	12782	1.65589	0.000114388	5.71959e-05	0.000337604
SP_PIR_KEYWORDS	Transcription	139	16.2763	3.5923e-07	ENSG00000180182, ENSG00000161642, ENSG00000101665, ENSG00000124092, ENSG00000169136, ENSG00000125347, ENSG00000171425, ENSG00000068323, ENSG00000160113, ENSG00000111602, ENSG00000168310, ENSG00000178951, ENSG00000104903, ENSG00000167771, ENSG00000159592, ENSG00000118689, ENSG00000135365, ENSG00000141905, ENSG00000101057, ENSG00000198791, ENSG00000168283, ENSG00000169957, ENSG00000136807, ENSG0000…	848	2071	19235	1.52241	0.000170261	4.25679e-05	0.00051342
GOTERM_CC_FAT	GO:0070013~intracellular organelle lumen	117	13.7002	8.05826e-07	ENSG00000180182, ENSG00000161642, ENSG00000101665, ENSG00000146701, ENSG00000169136, ENSG00000101868, ENSG00000130826, ENSG00000177971, ENSG00000124787, ENSG00000164934, ENSG00000167771, ENSG00000124789, ENSG00000135365, ENSG00000198791, ENSG00000169957, ENSG00000136807, ENSG00000112658, ENSG00000106789, ENSG00000062485, ENSG00000140939, ENSG00000198015, ENSG00000113658, ENSG00000166794, ENSG0000…	543	1779	12782	1.54814	0.000391555	0.000130535	0.00115578
SP_PIR_KEYWORDS	transcription regulation	135	15.808	8.1818e-07	ENSG00000180182, ENSG00000161642, ENSG00000101665, ENSG00000124092, ENSG00000169136, ENSG00000125347, ENSG00000171425, ENSG00000068323, ENSG00000160113, ENSG00000111602, ENSG00000168310, ENSG00000178951, ENSG00000104903, ENSG00000167771, ENSG00000159592, ENSG00000118689, ENSG00000135365, ENSG00000141905, ENSG00000101057, ENSG00000198791, ENSG00000168283, ENSG00000169957, ENSG00000136807, ENSG0000…	848	2026	19235	1.51144	0.000387742	7.75605e-05	0.00116936
SP_PIR_KEYWORDS	cytoplasm	201	23.5363	1.14971e-06	ENSG00000152904, ENSG00000120265, ENSG00000161642, ENSG00000154310, ENSG00000170759, ENSG00000169136, ENSG00000133275, ENSG00000156876, ENSG00000130734, ENSG00000171219, ENSG00000110665, ENSG00000065989, ENSG00000104218, ENSG00000078140, ENSG00000168283, ENSG00000196497, ENSG00000158987, ENSG00000170606, ENSG00000113658, ENSG00000087088, ENSG00000099622, ENSG00000054267, ENSG00000186298, ENSG0000…	848	3332	19235	1.36832	0.000544814	9.0823e-05	0.00164318
GOTERM_CC_FAT	GO:0031974~membrane-enclosed lumen	120	14.0515	1.283e-06	ENSG00000180182, ENSG00000161642, ENSG00000101665, ENSG00000146701, ENSG00000169136, ENSG00000101868, ENSG00000130826, ENSG00000177971, ENSG00000124787, ENSG00000164934, ENSG00000167771, ENSG00000124789, ENSG00000135365, ENSG00000198791, ENSG00000169957, ENSG00000136807, ENSG00000112658, ENSG00000106789, ENSG00000062485, ENSG00000140939, ENSG00000198015, ENSG00000113658, ENSG00000166794, ENSG0000…	543	1856	12782	1.52196	0.000623344	0.000155872	0.00184018
GOTERM_CC_FAT	GO:0043233~organelle lumen	118	13.8173	1.43734e-06	ENSG00000180182, ENSG00000161642, ENSG00000101665, ENSG00000146701, ENSG00000169136, ENSG00000101868, ENSG00000130826, ENSG00000177971, ENSG00000124787, ENSG00000164934, ENSG00000167771, ENSG00000124789, ENSG00000135365, ENSG00000198791, ENSG00000169957, ENSG00000136807, ENSG00000112658, ENSG00000106789, ENSG00000062485, ENSG00000140939, ENSG00000198015, ENSG00000113658, ENSG00000166794, ENSG0000…	543	1820	12782	1.52619	0.000698304	0.0001397	0.00206154
GOTERM_CC_FAT	GO:0031090~organelle membrane	80	9.36768	1.68967e-06	ENSG00000115286, ENSG00000123983, ENSG00000125744, ENSG00000178741, ENSG00000168172, ENSG00000146701, ENSG00000177885, ENSG00000213585, ENSG00000180185, ENSG00000178057, ENSG00000164933, ENSG00000113163, ENSG00000135404, ENSG00000051108, ENSG00000147475, ENSG00000113615, ENSG00000127540, ENSG00000116688, ENSG00000198246, ENSG00000168758, ENSG00000039319, ENSG00000087088, ENSG00000138768, ENSG0000…	543	1096	12782	1.71822	0.000820841	0.000136854	0.00242344
UP_SEQ_FEATURE	compositionally biased region:Pro-rich	74	8.66511	4.18963e-06	ENSG00000173465, ENSG00000180182, ENSG00000197324, ENSG00000138795, ENSG00000105771, ENSG00000213588, ENSG00000112561, ENSG00000173327, ENSG00000074855, ENSG00000105063, ENSG00000167771, ENSG00000104218, ENSG00000011295, ENSG00000108292, ENSG00000182827, ENSG00000169957, ENSG00000113615, ENSG00000125753, ENSG00000174282, ENSG00000131061, ENSG00000065526, ENSG00000104881, ENSG00000214655, ENSG0000…	846	960	19113	1.74148	0.00890499	0.00446245	0.007258
SP_PIR_KEYWORDS	dna-binding	123	14.4028	5.19375e-06	ENSG00000161642, ENSG00000124092, ENSG00000169136, ENSG00000101868, ENSG00000125347, ENSG00000171425, ENSG00000068323, ENSG00000160113, ENSG00000168310, ENSG00000178951, ENSG00000104903, ENSG00000159592, ENSG00000118689, ENSG00000124789, ENSG00000141905, ENSG00000101057, ENSG00000121211, ENSG00000169957, ENSG00000112658, ENSG00000105968, ENSG00000135945, ENSG00000054267, ENSG00000117505, ENSG0000…	848	1868	19235	1.49357	0.00245881	0.00035163	0.00742278
NTCH - unique
Category	Term	Count	%	PValue	Genes	List Total	Pop Hits	Pop Total	Fold Enrichment	Bonferroni	Benjamini	FDR
GOTERM_BP_FAT	GO:0043123~positive regulation of I-kappaB kinase/NF-kappaB cascade	4	10	0.00114061	ENSG00000168040, ENSG00000141574, ENSG00000181104, ENSG00000196924	30	97	13528	18.5952	0.460666	0.460666	1.64793
GOTERM_BP_FAT	GO:0043122~regulation of I-kappaB kinase/NF-kappaB cascade	4	10	0.00151358	ENSG00000168040, ENSG00000141574, ENSG00000181104, ENSG00000196924	30	107	13528	16.8573	0.559335	0.336174	2.1813
shNCOR1 DEG downregulated
Category	Term	Count	%	PValue	Genes	List Total	Pop Hits	Pop Total	Fold Enrichment	Bonferroni	Benjamini	FDR
SP_PIR_KEYWORDS	acetylation	30	3.71747	4.08e-06	RALY, ASS1, CALR, AIP, CMBL, POLR2A, ACTG1, EFHD2, ATXN2L, RAVER1, UBAP2L, SLC25A1, HSPA5, ARHGDIA, MAFG, C7ORF55, JARID2, PCBD1, EIF2S3, SF3A2, SAFB2, CLPTM1, ADRM1, MED15, ATP2A3, HIST2H2BE, ARCN1, SEC13, PTMS, DYNLRB1	90	2635	19235	2.43327	0.000731	0.000731	0.00502687
UP_SEQ_FEATURE	compositionally biased region:Pro-rich	16	1.98265	3.42e-05	SEC31A, SYVN1, GPSM3, SPEN, OCEL1, SF3A2, EHBP1L1, FBRS, FAM83A, ATXN2L, LAPTM5, MED15, PKN3, RAVER1, RNF19B, MAP3K11	90	960	19113	3.53944	0.0130664	0.0130664	0.0473737
shNCOR1 DEG upregulated
Category	Term	Count	%	PValue	Genes	List Total	Pop Hits	Pop Total	Fold Enrichment	Bonferroni	Benjamini	FDR
SP_PIR_KEYWORDS	nucleus	23	3.8526	0.00231256	BMI1, EGR1, ZNF622, RBM34, RAD51C, C17ORF70, RXRB, GAR1, SIPA1, MAPKAPK3, TRIB3, FOXO3, DMAP1, LIN28B, TATDN3, HEMGN, PARN, RFC4, POLE3, LYL1, IKBKG, SYF2, RPP40	56	4283	19235	1.84452	0.26673	0.26673	2.67434
GOTERM_BP_FAT	GO:0006412~translation	6	1.00503	0.00422556	NARS, MRPS18A, RPL34, EIF5, MRRF, EIF2B5	45	331	13528	5.44935	0.904646	0.904646	5.99978

## Sheet: Supplemental Table 5
	Supplementary Table 5: Summary of DEGs (FDR ≤ 0.05, fold change ≥ 1.3) in comparisons made between K562-shCTR and K562-shNCOR1 +/- Imatinib treatment (500 nM, 48 hours) and NCOR1 cistrome enrichment analyses. Gene lists were background corrected, meaning that only gene IDs with both expression and ChIP-seq data were utilized for enrichment analyses (n=7711).
	Comparison	Direction	DEG (n)	NCOR1:	overlap	Background	Hypergeometric
				Cistrome genes			(p-val)
	shNCOR1-DMSO vs	UP	283	1485	57	7711	0.318
	shCTR-DMSO	DOWN	404	1485	98	7711	0.00443
	shCTR-Imatinib vs	UP	874	1485	187	7711	0.0415
	shCTR-DMSO	DOWN	923	1485	221	7711	7.1e-05
	shNCOR1-Imatinib vs	UP	601	1485	134	7711	0.0231
	shNCOR1-DMSO	DOWN	677	1485	161	7711	0.000948
	shNCOR1 Induction/Repression vs	MORE	82	1485	52	7711	0.52
	shCTR Induction/Repression	LESS	482	1485	121	7711	0.00048

## Sheet: Supplemental Table 6
Supplementary Table 6: Publically available microarray data utilized in enrichment analyses
Dataset	Source	Treatment	NCOR1 genes	TOTAL genes	DEG UP	Overlap	p-value	DEG DOWN	Overlap	p-value
GSE1922	K562	1uM Imatinib, 24 hr	1260	7169	233	60	0.00054	383	81	0.027
GSE19567	K562	0.05uM Nilotinib, 24 hr	1260	7169	425	84	0.1	661	142	0.0029
Bruennert et al.	CML Patients (CD34+ Cells)	Imatinib, 7 days	1875	14787	83	16	0.03	156	37	4.5e-05
McWeeney et al.	CML Patients (CD34+ Cells)	Imatinib, 12 months	1875	14787	50	8	0.18	51	8	0.19
GSE14671
